# Supplementary material for: Genetic subtypes of type 2 diabetes are distinguished through the lens of abdominal MRI
Source: Front Genet. 2025 Jul 16;16:1605721. doi: 10.3389/fgene.2025.1605721 (PMC12307213; doi:10.3389/fgene.2025.1605721)
Supplement: Supplementary file 2 [file DataSheet1.xlsx]

## Sheet: ST2
Supplementary Table 2: Association study of partitioned polygenic scores (pPS) reflecting eight subtypes of type 2 diabetes (T2D) in a European ancestry subset of the UK Biobank imaging cohort (n=37860). The outcomes were MRI-derived measures of body composition including fat volumes and fat fractions and muscle indices. PDFF, proton density fat fraction.
pPS	IDP	beta	se	pval	FDR
Residual glycemic	Total SAT	-0.0210798	0.0045676	3.94262e-06	1.08762e-05
Obesity	Total SAT	0.097461	0.0045459	2.33534e-101	1.24552e-99
Metabolic syndrome	Total SAT	-0.0315489	0.00457831	5.62912e-12	3.10572e-11
Liver/lipid metabolism	Total SAT	0.00236536	0.0045704	0.604783	0.671981
Lipodystrophy	Total SAT	-0.069719	0.00455391	9.51382e-53	1.69135e-51
Body fat	Total SAT	0.0338212	0.00457069	1.39462e-13	7.96927e-13
Beta cell +PI	Total SAT	-0.0248082	0.00457347	5.85126e-08	2.40052e-07
Beta cell -PI	Total SAT	-0.0245338	0.00457011	7.99444e-08	2.97467e-07
Residual glycemic	Abdominal SAT	-0.0222384	0.00477715	3.24831e-06	9.11806e-06
Obesity	Abdominal SAT	0.108371	0.00475069	2.11113e-114	3.37781e-112
Metabolic syndrome	Abdominal SAT	-0.0148758	0.00479079	0.00190364	0.00411597
Liver/lipid metabolism	Abdominal SAT	0.00538403	0.00478004	0.260022	0.332828
Lipodystrophy	Abdominal SAT	-0.0501053	0.00477071	9.1152e-26	8.1024e-25
Body fat	Abdominal SAT	0.038555	0.00477975	7.45772e-16	4.58937e-15
Beta cell +PI	Abdominal SAT	-0.0258619	0.00478332	6.45957e-08	2.50894e-07
Beta cell -PI	Abdominal SAT	-0.0249594	0.0047799	1.78198e-07	6.19818e-07
Residual glycemic	Thigh SAT	-0.0191335	0.0043587	1.13796e-05	3.03456e-05
Obesity	Thigh SAT	0.0734501	0.0043479	8.69015e-64	1.98632e-62
Metabolic syndrome	Thigh SAT	-0.058185	0.00436137	1.65322e-40	2.03474e-39
Liver/lipid metabolism	Thigh SAT	-0.00202706	0.00436133	0.642092	0.696609
Lipodystrophy	Thigh SAT	-0.0965796	0.00433047	1.80766e-109	1.44613e-107
Body fat	Thigh SAT	0.0230145	0.00436303	1.33581e-07	4.8575e-07
Beta cell +PI	Thigh SAT	-0.0216935	0.00436453	6.7108e-07	2.06486e-06
Beta cell -PI	Thigh SAT	-0.0220059	0.00436115	4.53521e-07	1.45127e-06
Residual glycemic	VAT	-0.025163	0.00431612	5.58773e-09	2.41632e-08
Obesity	VAT	0.0729737	0.00430613	3.54416e-64	9.45111e-63
Metabolic syndrome	VAT	0.0233852	0.00432802	6.58597e-08	2.50894e-07
Liver/lipid metabolism	VAT	0.00851864	0.00431929	0.0485904	0.0747545
Lipodystrophy	VAT	-0.00475796	0.00431726	0.270435	0.340705
Body fat	VAT	0.0265703	0.00432074	7.85267e-10	3.58979e-09
Beta cell +PI	VAT	-0.0208044	0.00432275	1.49439e-06	4.34731e-06
Beta cell -PI	VAT	-0.0166575	0.00432003	0.000115504	0.00027583
Residual glycemic	Liver PDFF	0.00300957	0.0046988	0.521854	0.588004
Obesity	Liver PDFF	0.0391805	0.00469726	7.60424e-17	5.06949e-16
Metabolic syndrome	Liver PDFF	0.0404982	0.00470526	7.78388e-18	5.661e-17
Liver/lipid metabolism	Liver PDFF	0.0923814	0.00467106	1.2835e-86	5.13402e-85
Lipodystrophy	Liver PDFF	0.0294604	0.00469148	3.43218e-10	1.61515e-09
Body fat	Liver PDFF	0.015165	0.00470165	0.00125876	0.00275892
Beta cell +PI	Liver PDFF	-0.000947849	0.00470345	0.840292	0.87303
Beta cell -PI	Liver PDFF	-0.0058507	0.00469761	0.212969	0.283958
Residual glycemic	Pancreas PDFF	-0.003324	0.00500617	0.506706	0.579093
Obesity	Pancreas PDFF	0.0297724	0.0050068	2.76514e-09	1.22895e-08
Metabolic syndrome	Pancreas PDFF	0.0137675	0.00501747	0.00607404	0.0117423
Liver/lipid metabolism	Pancreas PDFF	-0.00592361	0.00500227	0.236347	0.309963
Lipodystrophy	Pancreas PDFF	-0.0100003	0.00500071	0.0455325	0.0707301
Body fat	Pancreas PDFF	0.0259796	0.00500811	2.14225e-07	7.29276e-07
Beta cell +PI	Pancreas PDFF	-0.00787795	0.00501096	0.115926	0.165609
Beta cell -PI	Pancreas PDFF	0.00527408	0.00500493	0.291992	0.362161
Residual glycemic	Pancreas volume	-0.0126478	0.00497713	0.011052	0.019648
Obesity	Pancreas volume	-0.00193215	0.00497649	0.697829	0.744351
Metabolic syndrome	Pancreas volume	-0.000738739	0.00499041	0.882318	0.91078
Liver/lipid metabolism	Pancreas volume	0.0128368	0.00497066	0.00981243	0.0178408
Lipodystrophy	Pancreas volume	0.0282061	0.00496435	1.34361e-08	5.65732e-08
Body fat	Pancreas volume	-0.0133732	0.00497389	0.00717695	0.0136704
Beta cell +PI	Pancreas volume	-0.00211579	0.00498152	0.671037	0.720577
Beta cell -PI	Pancreas volume	-0.0106539	0.0049714	0.0321174	0.0519069
Residual glycemic	Thigh IMAT index	-0.0121537	0.00507927	0.0167252	0.0284684
Obesity	Thigh IMAT index	0.0858477	0.00506385	3.22743e-64	9.45111e-63
Metabolic syndrome	Thigh IMAT index	-0.0418722	0.00508884	1.96229e-16	1.25586e-15
Liver/lipid metabolism	Thigh IMAT index	0.00499218	0.00507597	0.325372	0.389435
Lipodystrophy	Thigh IMAT index	-0.0690688	0.00506259	2.82631e-42	3.76841e-41
Body fat	Thigh IMAT index	0.0201159	0.00507566	7.40897e-05	0.000179611
Beta cell +PI	Thigh IMAT index	-0.00925406	0.00508493	0.0687826	0.1019
Beta cell -PI	Thigh IMAT index	-0.0203717	0.00508202	6.12076e-05	0.000150665
Residual glycemic	VBM PDFF	-0.0121019	0.00504326	0.0164174	0.0282451
Obesity	VBM PDFF	-0.00719116	0.00504648	0.15417	0.216379
Metabolic syndrome	VBM PDFF	0.0145936	0.00505495	0.00389168	0.00798294
Liver/lipid metabolism	VBM PDFF	-0.00543975	0.0050397	0.280426	0.350532
Lipodystrophy	VBM PDFF	0.00447281	0.00503834	0.374678	0.443326
Body fat	VBM PDFF	-0.00125186	0.00504737	0.804119	0.846441
Beta cell +PI	VBM PDFF	-0.00332171	0.00504858	0.510575	0.579376
Beta cell -PI	VBM PDFF	-0.00433284	0.00504239	0.39019	0.455697
Residual glycemic	Paraspinal muscle PDFF	-0.0101992	0.00494846	0.0393008	0.0616483
Obesity	Paraspinal muscle PDFF	0.0394845	0.00494747	1.4955e-15	8.86222e-15
Metabolic syndrome	Paraspinal muscle PDFF	-0.00228976	0.00496036	0.644363	0.696609
Liver/lipid metabolism	Paraspinal muscle PDFF	0.00437013	0.00494489	0.376828	0.443326
Lipodystrophy	Paraspinal muscle PDFF	-0.0254148	0.00494184	2.7205e-07	9.06834e-07
Body fat	Paraspinal muscle PDFF	0.0131528	0.00495193	0.00790837	0.0148863
Beta cell +PI	Paraspinal muscle PDFF	-0.00689356	0.00495348	0.164034	0.226254
Beta cell -PI	Paraspinal muscle PDFF	-0.00787395	0.00494739	0.111497	0.160716
Residual glycemic	Internal adipose tissue	-0.0189131	0.00462861	4.39552e-05	0.000109888
Obesity	Internal adipose tissue	0.0704728	0.00462017	2.24888e-52	3.5982e-51
Metabolic syndrome	Internal adipose tissue	-0.0165422	0.00464133	0.000365557	0.000860135
Liver/lipid metabolism	Internal adipose tissue	0.00128987	0.00463118	0.780615	0.827142
Lipodystrophy	Internal adipose tissue	-0.0476344	0.00462232	7.19698e-25	6.06062e-24
Body fat	Internal adipose tissue	0.0201911	0.00463367	1.31923e-05	3.46029e-05
Beta cell +PI	Internal adipose tissue	-0.0103861	0.00463578	0.0250702	0.0413529
Beta cell -PI	Internal adipose tissue	-0.0197325	0.00463154	2.04492e-05	5.27722e-05
Residual glycemic	Total muscle mass index	0.0207571	0.00315475	4.78045e-11	2.46733e-10
Obesity	Total muscle mass index	0.0495617	0.00314847	1.19991e-55	2.39982e-54
Metabolic syndrome	Total muscle mass index	-0.00400567	0.0031651	0.205673	0.276535
Liver/lipid metabolism	Total muscle mass index	0.00464404	0.00315423	0.140942	0.199564
Lipodystrophy	Total muscle mass index	0.03806	0.00314774	1.36368e-33	1.55849e-32
Body fat	Total muscle mass index	-0.0373407	0.00314878	2.22284e-32	2.22284e-31
Beta cell +PI	Total muscle mass index	-0.0165	0.0031588	1.76545e-07	6.19818e-07
Beta cell -PI	Total muscle mass index	-0.00866491	0.00315848	0.006084	0.0117423
Residual glycemic	Thigh muscle mass index	0.021446	0.00331931	1.05344e-10	5.26721e-10
Obesity	Thigh muscle mass index	0.0491341	0.00331393	1.37802e-49	2.00439e-48
Metabolic syndrome	Thigh muscle mass index	-0.00336453	0.00333026	0.312363	0.381512
Liver/lipid metabolism	Thigh muscle mass index	0.00380855	0.00331878	0.251152	0.324067
Lipodystrophy	Thigh muscle mass index	0.039056	0.00331219	4.93338e-32	4.64319e-31
Body fat	Thigh muscle mass index	-0.0399952	0.00331268	1.69228e-33	1.8051e-32
Beta cell +PI	Thigh muscle mass index	-0.015772	0.00332378	2.09082e-06	5.97376e-06
Beta cell -PI	Thigh muscle mass index	-0.0108728	0.003323	0.00106899	0.00240898
Residual glycemic	Iliopsoas muscle mass index	0.0119768	0.00349572	0.000612914	0.00142125
Obesity	Iliopsoas muscle mass index	0.0323139	0.003495	2.45922e-20	1.87369e-19
Metabolic syndrome	Iliopsoas muscle mass index	0.0057922	0.00350561	0.0984883	0.14457
Liver/lipid metabolism	Iliopsoas muscle mass index	0.00827636	0.00349345	0.0178363	0.0300401
Lipodystrophy	Iliopsoas muscle mass index	0.0346336	0.00348871	3.38886e-23	2.71109e-22
Body fat	Iliopsoas muscle mass index	-0.0222986	0.00349236	1.73511e-10	8.41267e-10
Beta cell +PI	Iliopsoas muscle mass index	-0.0172964	0.00349882	7.7079e-07	2.32691e-06
Beta cell -PI	Iliopsoas muscle mass index	-0.0102865	0.00349828	0.00327945	0.00684146

## Sheet: ST3
Supplementary Table 3: Summary statistics for association study of partitioned polygenic scores (pPS) reflecting eight subtypes of type 2 diabetes (T2D) in a European ancestry subset of the UK Biobank imaging cohort (n=37860). Outcomes include MRI-derived measures of fatty acid composition in adipose tissues. VAT, visceral adipose tissue. ASAT, abdominal subcutaneous adipose tissue. SFA, fraction…
pPS	IDP	beta	se	pval	FDR
Residual glycemic	MUFA (ASAT)	-0.0162157	0.00585985	0.00565673	0.0113135
Obesity	MUFA (ASAT)	0.0298079	0.00585937	3.65655e-07	1.19397e-06
Metabolic syndrome	MUFA (ASAT)	0.011553	0.00588202	0.0495257	0.0753673
Liver/lipid metabolism	MUFA (ASAT)	0.0147812	0.00587586	0.0118889	0.0209036
Lipodystrophy	MUFA (ASAT)	-0.0129629	0.00583765	0.026388	0.0430825
Body fat	MUFA (ASAT)	0.0171968	0.00585071	0.00329245	0.00684146
Beta cell +PI	MUFA (ASAT)	-0.0108083	0.00585468	0.0648891	0.0970304
Beta cell -PI	MUFA (ASAT)	-0.00955758	0.00585605	0.102672	0.149341
Residual glycemic	MUFA (VAT)	-0.018469	0.00568413	0.00115855	0.00257455
Obesity	MUFA (VAT)	0.0382369	0.00568132	1.72557e-11	9.20305e-11
Metabolic syndrome	MUFA (VAT)	0.0308598	0.00570311	6.3163e-08	2.50894e-07
Liver/lipid metabolism	MUFA (VAT)	0.0137378	0.00569966	0.0159461	0.0277324
Lipodystrophy	MUFA (VAT)	-0.000156157	0.00566439	0.978007	0.990387
Body fat	MUFA (VAT)	0.0283884	0.00567241	5.62993e-07	1.76625e-06
Beta cell +PI	MUFA (VAT)	-0.0111325	0.00567799	0.0499309	0.0753673
Beta cell -PI	MUFA (VAT)	-0.0149847	0.00568016	0.00834225	0.0153421
Residual glycemic	PUFA (ASAT)	0.000675489	0.00588865	0.908675	0.931975
Obesity	PUFA (ASAT)	0.000165086	0.00589005	0.97764	0.990387
Metabolic syndrome	PUFA (ASAT)	-0.0122259	0.00591008	0.038588	0.0611296
Liver/lipid metabolism	PUFA (ASAT)	0.00284659	0.00590457	0.62974	0.690126
Lipodystrophy	PUFA (ASAT)	-0.0150528	0.00586537	0.0102813	0.0184833
Body fat	PUFA (ASAT)	-7.13145e-05	0.00587956	0.990323	0.996551
Beta cell +PI	PUFA (ASAT)	-0.00659019	0.00588288	0.262624	0.333491
Beta cell -PI	PUFA (ASAT)	-8.52777e-06	0.0058843	0.998844	0.998844
Residual glycemic	PUFA (VAT)	0.00776739	0.00591988	0.189502	0.256952
Obesity	PUFA (VAT)	0.0181035	0.00591977	0.00222919	0.0047556
Metabolic syndrome	PUFA (VAT)	0.00130598	0.00594177	0.826031	0.863824
Liver/lipid metabolism	PUFA (VAT)	-0.00582826	0.00593563	0.326152	0.389435
Lipodystrophy	PUFA (VAT)	0.00349516	0.00589836	0.553478	0.619276
Body fat	PUFA (VAT)	-0.00445625	0.00590929	0.45079	0.518895
Beta cell +PI	PUFA (VAT)	-0.00682761	0.00591282	0.248218	0.322885
Beta cell -PI	PUFA (VAT)	0.00710769	0.00591539	0.229544	0.30353
Residual glycemic	SFA (ASAT)	0.0121138	0.00570325	0.0336773	0.0538836
Obesity	SFA (ASAT)	-0.0233362	0.00570338	4.29516e-05	0.000109083
Metabolic syndrome	SFA (ASAT)	0.00438419	0.00572484	0.44379	0.514539
Liver/lipid metabolism	SFA (ASAT)	-0.0151191	0.00571845	0.00819995	0.0152557
Lipodystrophy	SFA (ASAT)	0.0274627	0.00567948	1.33555e-06	3.95719e-06
Body fat	SFA (ASAT)	-0.013068	0.00569438	0.0217458	0.0362431
Beta cell +PI	SFA (ASAT)	0.0159211	0.00569746	0.00520271	0.0105371
Beta cell -PI	SFA (ASAT)	0.00752314	0.00569932	0.186844	0.255513
Residual glycemic	SFA (VAT)	0.00798764	0.00569864	0.161023	0.224033
Obesity	SFA (VAT)	-0.0489133	0.0056921	8.88564e-18	6.18131e-17
Metabolic syndrome	SFA (VAT)	-0.0262927	0.00571762	4.27282e-06	1.15873e-05
Liver/lipid metabolism	SFA (VAT)	-0.00586471	0.00571382	0.304708	0.375025
Lipodystrophy	SFA (VAT)	-0.00286786	0.00567796	0.613503	0.676969
Body fat	SFA (VAT)	-0.019021	0.00568741	0.000825651	0.0018872
Beta cell +PI	SFA (VAT)	0.0156113	0.00569125	0.00609131	0.0117423
Beta cell -PI	SFA (VAT)	0.00564739	0.00569439	0.32133	0.389435

## Sheet: ST4
Supplementary Table 4: Sex-stratified association study in the European ancestry subset of the UK Biobank imaging cohort (n=37860).
pPS	sex	IDP	beta	se	pval	FDR
Residual glycemic	Female	Total SAT	-0.0168753	0.00711564	0.017722	0.0368249
Residual glycemic	Male	Total SAT	-0.0337375	0.00727213	3.52029e-06	1.68133e-05
Obesity	Female	Total SAT	0.108029	0.00707849	2.78828e-52	1.27464e-50
Obesity	Male	Total SAT	0.111595	0.00723881	2.75806e-53	1.47097e-51
Metabolic syndrome	Female	Total SAT	-0.0306604	0.00713528	1.73968e-05	7.22985e-05
Metabolic syndrome	Male	Total SAT	-0.0428203	0.00728489	4.22569e-09	2.87706e-08
Liver/lipid metabolism	Female	Total SAT	0.00376999	0.00712132	0.596537	0.66341
Liver/lipid metabolism	Male	Total SAT	0.00126404	0.0072753	0.862068	0.881348
Lipodystrophy	Female	Total SAT	-0.0686866	0.00709431	4.04216e-22	4.61961e-21
Lipodystrophy	Male	Total SAT	-0.0925573	0.00724725	3.41665e-37	1.09333e-35
Body fat	Female	Total SAT	0.0386259	0.0071176	5.80629e-08	3.5731e-07
Body fat	Male	Total SAT	0.0383946	0.00728132	1.35715e-07	7.89616e-07
Beta cell +PI	Female	Total SAT	-0.0283118	0.00712264	7.06628e-05	0.000256956
Beta cell +PI	Male	Total SAT	-0.0274728	0.00728359	0.000162536	0.000541788
Beta cell -PI	Female	Total SAT	-0.0199881	0.00711973	0.0049989	0.0119377
Beta cell -PI	Male	Total SAT	-0.037727	0.00727453	2.16936e-07	1.21789e-06
Residual glycemic	Female	Abdominal SAT	-0.0178997	0.00709869	0.0116918	0.0256258
Residual glycemic	Male	Abdominal SAT	-0.0326667	0.00725323	6.7181e-06	2.98582e-05
Obesity	Female	Abdominal SAT	0.114685	0.0070561	5.23028e-59	5.57896e-57
Obesity	Male	Abdominal SAT	0.118371	0.0072136	4.4051e-60	7.04817e-58
Metabolic syndrome	Female	Abdominal SAT	-0.0083875	0.00712158	0.238907	0.339779
Metabolic syndrome	Male	Abdominal SAT	-0.0273364	0.00726976	0.000170249	0.000561648
Liver/lipid metabolism	Female	Abdominal SAT	0.00576787	0.00710443	0.416876	0.518702
Liver/lipid metabolism	Male	Abdominal SAT	0.00587419	0.00725602	0.418203	0.518702
Lipodystrophy	Female	Abdominal SAT	-0.036263	0.00708995	3.17262e-07	1.69207e-06
Lipodystrophy	Male	Abdominal SAT	-0.0789494	0.00723682	1.26436e-27	2.02297e-26
Body fat	Female	Abdominal SAT	0.0431217	0.00709941	1.27121e-09	9.24515e-09
Body fat	Male	Abdominal SAT	0.0403568	0.00726154	2.7731e-08	1.77478e-07
Beta cell +PI	Female	Abdominal SAT	-0.0283666	0.00710578	6.57482e-05	0.000241832
Beta cell +PI	Male	Abdominal SAT	-0.0270632	0.00726448	0.00019558	0.000638629
Beta cell -PI	Female	Abdominal SAT	-0.0193764	0.00710299	0.00637933	0.0149006
Beta cell -PI	Male	Abdominal SAT	-0.0365506	0.00725567	4.76099e-07	2.49757e-06
Residual glycemic	Female	Thigh SAT	-0.0145061	0.00708951	0.0407561	0.0767174
Residual glycemic	Male	Thigh SAT	-0.0340852	0.00728575	2.91274e-06	1.41224e-05
Obesity	Female	Thigh SAT	0.082806	0.00706964	1.40124e-31	2.80248e-30
Obesity	Male	Thigh SAT	0.0919374	0.00726781	1.59251e-36	4.2467e-35
Metabolic syndrome	Female	Thigh SAT	-0.0706723	0.00709395	2.53716e-23	3.12266e-22
Metabolic syndrome	Male	Thigh SAT	-0.0655079	0.0072899	2.80558e-19	2.99262e-18
Liver/lipid metabolism	Female	Thigh SAT	-0.000507388	0.00709496	0.94299	0.957958
Liver/lipid metabolism	Male	Thigh SAT	-0.0040867	0.00728918	0.575041	0.64566
Lipodystrophy	Female	Thigh SAT	-0.115469	0.00703611	4.08976e-60	7.04817e-58
Lipodystrophy	Male	Thigh SAT	-0.112395	0.00724568	6.34386e-54	4.06007e-52
Body fat	Female	Thigh SAT	0.0248888	0.00709436	0.000452091	0.00139139
Body fat	Male	Thigh SAT	0.0309729	0.00729678	2.19932e-05	8.79728e-05
Beta cell +PI	Female	Thigh SAT	-0.0242963	0.00709697	0.000619548	0.00185047
Beta cell +PI	Male	Thigh SAT	-0.027826	0.0072975	0.000137692	0.000463803
Beta cell -PI	Female	Thigh SAT	-0.0205504	0.00709322	0.00376952	0.00927883
Beta cell -PI	Male	Thigh SAT	-0.0335172	0.00728927	4.29098e-06	2.01928e-05
Residual glycemic	Female	MUFA (ASAT)	-0.0151396	0.00827005	0.0671732	0.118107
Residual glycemic	Female	VAT	-0.0270292	0.00698941	0.000110469	0.000380109
Residual glycemic	Male	MUFA (ASAT)	-0.0175885	0.008479	0.0380644	0.0725036
Residual glycemic	Male	VAT	-0.0321886	0.00718169	7.43834e-06	3.26064e-05
Obesity	Female	MUFA (ASAT)	0.0243949	0.00829005	0.00325915	0.00821203
Obesity	Female	VAT	0.0887769	0.00696725	4.87466e-37	1.41808e-35
Obesity	Male	MUFA (ASAT)	0.0349079	0.00845094	3.63851e-05	0.000141991
Obesity	Male	VAT	0.0851705	0.00716719	1.9011e-32	4.05567e-31
Metabolic syndrome	Female	MUFA (ASAT)	0.0143968	0.00831516	0.0834031	0.141212
Metabolic syndrome	Female	VAT	0.041119	0.0070075	4.48718e-09	2.99145e-08
Metabolic syndrome	Male	MUFA (ASAT)	0.0100913	0.00849272	0.234762	0.336878
Metabolic syndrome	Male	VAT	0.0179942	0.00719957	0.012451	0.0267404
Liver/lipid metabolism	Female	MUFA (ASAT)	0.0209972	0.00828673	0.0112927	0.0250948
Liver/lipid metabolism	Female	VAT	0.0119786	0.00699621	0.0868854	0.146333
Liver/lipid metabolism	Male	MUFA (ASAT)	0.0104284	0.00850567	0.2202	0.321753
Liver/lipid metabolism	Male	VAT	0.00830527	0.00718428	0.247683	0.3485
Lipodystrophy	Female	MUFA (ASAT)	-0.00685184	0.00823569	0.40544	0.508788
Lipodystrophy	Female	VAT	0.0211524	0.00698545	0.00246446	0.0063599
Lipodystrophy	Male	MUFA (ASAT)	-0.0190312	0.00844809	0.0242925	0.0492001
Lipodystrophy	Male	VAT	-0.0245869	0.00718638	0.000624534	0.00185047
Body fat	Female	MUFA (ASAT)	0.0231939	0.0082394	0.0048844	0.0117519
Body fat	Female	VAT	0.0357977	0.00699362	3.10747e-07	1.68541e-06
Body fat	Male	MUFA (ASAT)	0.0133554	0.00848508	0.115513	0.18299
Body fat	Male	VAT	0.028364	0.00719289	8.06567e-05	0.000290002
Beta cell +PI	Female	MUFA (ASAT)	-0.00873101	0.00829087	0.292318	0.39805
Beta cell +PI	Female	VAT	-0.0231717	0.00699886	0.000932075	0.00273637
Beta cell +PI	Male	MUFA (ASAT)	-0.0129055	0.00843879	0.12621	0.196054
Beta cell +PI	Male	VAT	-0.0254371	0.00719306	0.00040671	0.00127595
Beta cell -PI	Female	MUFA (ASAT)	-0.00383663	0.00830262	0.644017	0.69389
Beta cell -PI	Female	VAT	-0.0153436	0.00699568	0.0282976	0.0558219
Beta cell -PI	Male	MUFA (ASAT)	-0.0142343	0.00842926	0.0913032	0.152882
Beta cell -PI	Male	VAT	-0.0230405	0.00718704	0.001349	0.00382017
Residual glycemic	Female	MUFA (VAT)	-0.0212411	0.00826744	0.010202	0.0231535
Residual glycemic	Female	Liver PDFF	0.00280667	0.00662171	0.671673	0.718848
Residual glycemic	Male	MUFA (VAT)	-0.0153644	0.00843582	0.0685785	0.119919
Residual glycemic	Male	Liver PDFF	0.00442464	0.00684265	0.517882	0.604826
Obesity	Female	MUFA (VAT)	0.0444737	0.00828225	8.00617e-08	4.83392e-07
Obesity	Female	Liver PDFF	0.0392764	0.00661793	2.99139e-09	2.08097e-08
Obesity	Male	MUFA (VAT)	0.033842	0.00840604	5.70541e-05	0.000214792
Obesity	Male	Liver PDFF	0.0421925	0.0068401	7.04197e-10	5.24054e-09
Metabolic syndrome	Female	MUFA (VAT)	0.0345192	0.00830859	3.27671e-05	0.00012945
Metabolic syndrome	Female	Liver PDFF	0.0447931	0.00663155	1.47365e-11	1.27451e-10
Metabolic syndrome	Male	MUFA (VAT)	0.0296316	0.00844585	0.000452203	0.00139139
Metabolic syndrome	Male	Liver PDFF	0.0366062	0.00685009	9.20481e-08	5.4547e-07
Liver/lipid metabolism	Female	MUFA (VAT)	0.0168156	0.00828579	0.0424312	0.0789417
Liver/lipid metabolism	Female	Liver PDFF	0.0874096	0.00658957	5.53847e-40	2.21539e-38
Liver/lipid metabolism	Male	MUFA (VAT)	0.0120793	0.00846064	0.153401	0.231549
Liver/lipid metabolism	Male	Liver PDFF	0.107057	0.00678745	1.10963e-55	8.87703e-54
Lipodystrophy	Female	MUFA (VAT)	0.00918581	0.00823427	0.26463	0.3661
Lipodystrophy	Female	Liver PDFF	0.0301765	0.00661271	5.06404e-06	2.34854e-05
Lipodystrophy	Male	MUFA (VAT)	-0.0127853	0.00840832	0.128394	0.198484
Lipodystrophy	Male	Liver PDFF	0.0278038	0.0068309	4.71497e-05	0.000179618
Body fat	Female	MUFA (VAT)	0.0350317	0.00823364	2.10646e-05	8.55956e-05
Body fat	Female	Liver PDFF	0.0211821	0.00662485	0.0013891	0.00386902
Body fat	Male	MUFA (VAT)	0.0234007	0.00843702	0.00555175	0.0131597
Body fat	Male	Liver PDFF	0.00941743	0.00684791	0.169078	0.252826
Beta cell +PI	Female	MUFA (VAT)	-0.00426922	0.00828876	0.606518	0.669261
Beta cell +PI	Female	Liver PDFF	-0.00350349	0.0066275	0.597069	0.66341
Beta cell +PI	Male	MUFA (VAT)	-0.0206761	0.00839109	0.0137496	0.0293324
Beta cell +PI	Male	Liver PDFF	0.00268587	0.00684905	0.69495	0.738817
Beta cell -PI	Female	MUFA (VAT)	-0.0150242	0.00829926	0.0702693	0.122208
Beta cell -PI	Female	Liver PDFF	-0.0024057	0.00661747	0.716208	0.756391
Beta cell -PI	Male	MUFA (VAT)	-0.0158794	0.00838628	0.0583119	0.105423
Beta cell -PI	Male	Liver PDFF	-0.00905602	0.00684235	0.185677	0.276357
Residual glycemic	Female	PUFA (ASAT)	-0.00503844	0.00831815	0.544712	0.622528
Residual glycemic	Female	Pancreas PDFF	-0.00304501	0.00708464	0.667343	0.71661
Residual glycemic	Male	PUFA (ASAT)	0.00505793	0.00849583	0.551624	0.625956
Residual glycemic	Male	Pancreas PDFF	-0.00448601	0.00727953	0.537737	0.619519
Obesity	Female	PUFA (ASAT)	0.00815828	0.00833962	0.327964	0.430117
Obesity	Female	Pancreas PDFF	0.0245162	0.00708485	0.000540609	0.00164757
Obesity	Male	PUFA (ASAT)	-0.00597427	0.00847156	0.480688	0.573956
Obesity	Male	Pancreas PDFF	0.0400959	0.00727832	3.65836e-08	2.29544e-07
Metabolic syndrome	Female	PUFA (ASAT)	-0.0132793	0.00836279	0.11233	0.179729
Metabolic syndrome	Female	Pancreas PDFF	0.022687	0.00710167	0.00140252	0.00386902
Metabolic syndrome	Male	PUFA (ASAT)	-0.012077	0.00850818	0.155788	0.234048
Metabolic syndrome	Male	Pancreas PDFF	0.00437777	0.00729301	0.548335	0.624438
Liver/lipid metabolism	Female	PUFA (ASAT)	0.0088149	0.00833559	0.2903	0.396992
Liver/lipid metabolism	Female	Pancreas PDFF	-0.00184633	0.00708228	0.794329	0.822606
Liver/lipid metabolism	Male	PUFA (ASAT)	-0.00190641	0.00852178	0.822987	0.846803
Liver/lipid metabolism	Male	Pancreas PDFF	-0.0126656	0.00726889	0.0814496	0.138638
Lipodystrophy	Female	PUFA (ASAT)	-0.017711	0.00828161	0.0324849	0.0626215
Lipodystrophy	Female	Pancreas PDFF	-0.00532126	0.00707872	0.452225	0.548826
Lipodystrophy	Male	PUFA (ASAT)	-0.0135715	0.00846442	0.108879	0.175966
Lipodystrophy	Male	Pancreas PDFF	-0.0195592	0.00726885	0.00713402	0.0164236
Body fat	Female	PUFA (ASAT)	0.00250844	0.00828871	0.762174	0.794448
Body fat	Female	Pancreas PDFF	0.0308609	0.0070864	1.33785e-05	5.64838e-05
Body fat	Male	PUFA (ASAT)	-0.00234694	0.00850145	0.782503	0.81299
Body fat	Male	Pancreas PDFF	0.0234225	0.00728343	0.00130282	0.00372235
Beta cell +PI	Female	PUFA (ASAT)	-0.00653634	0.00833836	0.433119	0.533069
Beta cell +PI	Female	Pancreas PDFF	-0.0144024	0.00709014	0.0422352	0.0789417
Beta cell +PI	Male	PUFA (ASAT)	-0.0067815	0.00845485	0.422518	0.52203
Beta cell +PI	Male	Pancreas PDFF	0.000785084	0.00728635	0.914197	0.931666
Beta cell -PI	Female	PUFA (ASAT)	0.00989699	0.0083497	0.235914	0.33702
Beta cell -PI	Female	Pancreas PDFF	0.00851424	0.00707987	0.229146	0.333304
Beta cell -PI	Male	PUFA (ASAT)	-0.00707922	0.00844545	0.401916	0.506351
Beta cell -PI	Male	Pancreas PDFF	0.00177487	0.00727953	0.807376	0.83342
Residual glycemic	Female	Pancreas volume	-0.0193499	0.00713016	0.00665771	0.0154382
Residual glycemic	Female	PUFA (VAT)	0.00892092	0.00829552	0.282218	0.387596
Residual glycemic	Male	Pancreas volume	-0.00655862	0.00727807	0.367521	0.468553
Residual glycemic	Male	PUFA (VAT)	0.00553959	0.00846388	0.512802	0.601087
Obesity	Female	Pancreas volume	-0.00822966	0.00712827	0.248306	0.3485
Obesity	Female	PUFA (VAT)	0.0179356	0.00831576	0.0310365	0.0601921
Obesity	Male	Pancreas volume	0.00370964	0.00727662	0.610196	0.671006
Obesity	Male	PUFA (VAT)	0.0184818	0.00843659	0.0284924	0.0558219
Metabolic syndrome	Female	Pancreas volume	0.00330509	0.00714629	0.643735	0.69389
Metabolic syndrome	Female	PUFA (VAT)	0.0053649	0.0083401	0.520062	0.605163
Metabolic syndrome	Male	Pancreas volume	-0.00448013	0.00729983	0.539402	0.619519
Metabolic syndrome	Male	PUFA (VAT)	-0.0043936	0.00847674	0.604249	0.669064
Liver/lipid metabolism	Female	Pancreas volume	0.0119051	0.00710997	0.0940658	0.154376
Liver/lipid metabolism	Female	PUFA (VAT)	0.00479101	0.00831345	0.564424	0.635971
Liver/lipid metabolism	Male	Pancreas volume	0.0144773	0.00727976	0.0467486	0.0854831
Liver/lipid metabolism	Male	PUFA (VAT)	-0.0212709	0.00848662	0.0122078	0.0264704
Lipodystrophy	Female	Pancreas volume	0.0255998	0.00711192	0.000319594	0.00101257
Lipodystrophy	Female	PUFA (VAT)	0.00285794	0.00826101	0.729381	0.765252
Lipodystrophy	Male	Pancreas volume	0.0316131	0.00725994	1.34149e-05	5.64838e-05
Lipodystrophy	Male	PUFA (VAT)	0.005168	0.00843601	0.540143	0.619519
Body fat	Female	Pancreas volume	-0.0158868	0.00710262	0.0253142	0.0509468
Body fat	Female	PUFA (VAT)	0.00456268	0.00826513	0.58093	0.649991
Body fat	Male	Pancreas volume	-0.0121633	0.00729837	0.0956171	0.15611
Body fat	Male	PUFA (VAT)	-0.0170737	0.00846532	0.0437246	0.0808779
Beta cell +PI	Female	Pancreas volume	0.00291932	0.00714622	0.682902	0.728429
Beta cell +PI	Female	PUFA (VAT)	-0.00488006	0.00831532	0.557297	0.630159
Beta cell +PI	Male	Pancreas volume	-0.00712727	0.00727327	0.327135	0.430117
Beta cell +PI	Male	PUFA (VAT)	-0.009377	0.0084196	0.265422	0.3661
Beta cell -PI	Female	Pancreas volume	-0.00874767	0.00712044	0.219264	0.321753
Beta cell -PI	Female	PUFA (VAT)	0.012404	0.00832618	0.136309	0.208703
Beta cell -PI	Male	Pancreas volume	-0.0129529	0.00727029	0.0748272	0.128735
Beta cell -PI	Male	PUFA (VAT)	0.000367799	0.00841439	0.965136	0.969336
Residual glycemic	Female	Thigh IMAT index	-0.0050731	0.00714376	0.477623	0.572432
Residual glycemic	Male	Thigh IMAT index	-0.0184968	0.0072232	0.0104529	0.0235558
Obesity	Female	Thigh IMAT index	0.0913087	0.00710698	1.27989e-37	4.55071e-36
Obesity	Male	Thigh IMAT index	0.0807948	0.00721471	5.18113e-29	9.2109e-28
Metabolic syndrome	Female	Thigh IMAT index	-0.034754	0.00715361	1.1939e-06	5.87768e-06
Metabolic syndrome	Male	Thigh IMAT index	-0.0481922	0.00723911	2.87255e-11	2.41899e-10
Liver/lipid metabolism	Female	Thigh IMAT index	0.0109673	0.00713989	0.12454	0.194404
Liver/lipid metabolism	Male	Thigh IMAT index	0.000372982	0.00721576	0.958776	0.96785
Lipodystrophy	Female	Thigh IMAT index	-0.0488092	0.00712148	7.41696e-12	6.59285e-11
Lipodystrophy	Male	Thigh IMAT index	-0.0886516	0.00719521	9.69302e-35	2.38597e-33
Body fat	Female	Thigh IMAT index	0.0202172	0.00713218	0.0045926	0.0112186
Body fat	Male	Thigh IMAT index	0.0204246	0.00722528	0.00470642	0.0114095
Beta cell +PI	Female	Thigh IMAT index	-0.007075	0.00715009	0.322432	0.428505
Beta cell +PI	Male	Thigh IMAT index	-0.0113552	0.00723175	0.116388	0.183469
Beta cell -PI	Female	Thigh IMAT index	-0.0197422	0.00715464	0.00579705	0.0136401
Beta cell -PI	Male	Thigh IMAT index	-0.0210717	0.00721785	0.00351164	0.00874049
Residual glycemic	Female	VBM PDFF	-0.0106303	0.00705496	0.131881	0.202894
Residual glycemic	Male	VBM PDFF	-0.0129412	0.00724139	0.0739353	0.127888
Obesity	Female	VBM PDFF	-0.0132645	0.0070571	0.0601783	0.108186
Obesity	Male	VBM PDFF	-0.00129972	0.00724671	0.857662	0.879653
Metabolic syndrome	Female	VBM PDFF	0.0159447	0.00707324	0.0241933	0.0492001
Metabolic syndrome	Male	VBM PDFF	0.0133629	0.00725476	0.0654981	0.115798
Liver/lipid metabolism	Female	VBM PDFF	-0.00608288	0.00705287	0.38844	0.49181
Liver/lipid metabolism	Male	VBM PDFF	-0.00484775	0.00723187	0.502655	0.591358
Lipodystrophy	Female	VBM PDFF	0.0118363	0.00704904	0.093141	0.154376
Lipodystrophy	Male	VBM PDFF	-0.00245849	0.00723272	0.733926	0.767505
Body fat	Female	VBM PDFF	0.00678849	0.00706039	0.336318	0.437487
Body fat	Male	VBM PDFF	-0.00863963	0.00724758	0.233249	0.336878
Beta cell +PI	Female	VBM PDFF	-0.0003823	0.00706157	0.956826	0.96785
Beta cell +PI	Male	VBM PDFF	-0.00624645	0.00724858	0.388837	0.49181
Beta cell -PI	Female	VBM PDFF	-0.00484594	0.00705077	0.491907	0.584015
Beta cell -PI	Male	VBM PDFF	-0.00351187	0.00724191	0.627727	0.683241
Residual glycemic	Female	SFA (ASAT)	0.0171715	0.00826798	0.0378314	0.0724913
Residual glycemic	Female	Paraspinal muscle PDFF	-0.0128627	0.00694359	0.0639744	0.113732
Residual glycemic	Male	SFA (ASAT)	0.00864403	0.00846369	0.307126	0.412943
Residual glycemic	Male	Paraspinal muscle PDFF	-0.00819779	0.00712084	0.249649	0.348854
Obesity	Female	SFA (ASAT)	-0.027233	0.00828763	0.00101869	0.00293676
Obesity	Female	Paraspinal muscle PDFF	0.0356295	0.0069418	2.8854e-07	1.59194e-06
Obesity	Male	SFA (ASAT)	-0.0214684	0.00843791	0.010961	0.0245282
Obesity	Male	Paraspinal muscle PDFF	0.0445466	0.00711814	3.98129e-10	3.03337e-09
Metabolic syndrome	Female	SFA (ASAT)	0.00302456	0.00831417	0.716025	0.756391
Metabolic syndrome	Female	Paraspinal muscle PDFF	0.00712381	0.00696252	0.306242	0.412943
Metabolic syndrome	Male	SFA (ASAT)	0.00578997	0.00847668	0.494588	0.584015
Metabolic syndrome	Male	Paraspinal muscle PDFF	-0.0113896	0.00713379	0.110378	0.177493
Liver/lipid metabolism	Female	SFA (ASAT)	-0.0262546	0.00828389	0.00153093	0.0041168
Liver/lipid metabolism	Female	Paraspinal muscle PDFF	0.00351186	0.00694183	0.612934	0.671708
Liver/lipid metabolism	Male	SFA (ASAT)	-0.00636297	0.0084896	0.453568	0.548826
Liver/lipid metabolism	Male	Paraspinal muscle PDFF	0.00531879	0.0071111	0.454496	0.548826
Lipodystrophy	Female	SFA (ASAT)	0.0250558	0.00823146	0.00233948	0.00608646
Lipodystrophy	Female	Paraspinal muscle PDFF	-0.0180774	0.00693726	0.00917185	0.0209642
Lipodystrophy	Male	SFA (ASAT)	0.0322631	0.00842894	0.000129938	0.000442341
Lipodystrophy	Male	Paraspinal muscle PDFF	-0.0321503	0.00710803	6.13241e-06	2.80339e-05
Body fat	Female	SFA (ASAT)	-0.0200872	0.00823818	0.0147681	0.0308876
Body fat	Female	Paraspinal muscle PDFF	0.0202757	0.00694777	0.00352351	0.00874049
Body fat	Male	SFA (ASAT)	-0.00794167	0.00846925	0.348412	0.447576
Body fat	Male	Paraspinal muscle PDFF	0.00666527	0.00712668	0.349668	0.447576
Beta cell +PI	Female	SFA (ASAT)	0.0136451	0.0082886	0.0997352	0.162006
Beta cell +PI	Female	Paraspinal muscle PDFF	-0.0117203	0.00694979	0.0917294	0.152882
Beta cell +PI	Male	SFA (ASAT)	0.0190453	0.00842172	0.0237471	0.0487121
Beta cell +PI	Male	Paraspinal muscle PDFF	-0.00248459	0.00712767	0.727406	0.765252
Beta cell -PI	Female	SFA (ASAT)	-0.00793399	0.00830061	0.339173	0.437643
Beta cell -PI	Female	Paraspinal muscle PDFF	-1.32648e-05	0.00693976	0.998475	0.998475
Beta cell -PI	Male	SFA (ASAT)	0.0206833	0.00841209	0.013954	0.0293769
Beta cell -PI	Male	Paraspinal muscle PDFF	-0.0158347	0.00712009	0.0261644	0.0523288
Residual glycemic	Female	SFA (VAT)	0.00813205	0.00826331	0.325075	0.429852
Residual glycemic	Female	Internal adipose tissue	-0.0136064	0.00677601	0.0446551	0.0821243
Residual glycemic	Male	SFA (VAT)	0.00807566	0.00844387	0.33889	0.437643
Residual glycemic	Male	Internal adipose tissue	-0.025322	0.00702614	0.000314215	0.00100549
Obesity	Female	SFA (VAT)	-0.0533248	0.00827286	1.18682e-10	9.49457e-10
Obesity	Female	Internal adipose tissue	0.0821188	0.00675515	7.05515e-34	1.6126e-32
Obesity	Male	SFA (VAT)	-0.0473263	0.00840866	1.85533e-08	1.21164e-07
Obesity	Male	Internal adipose tissue	0.0706972	0.00701816	8.35077e-24	1.0689e-22
Metabolic syndrome	Female	SFA (VAT)	-0.0321406	0.00830347	0.000108982	0.000379067
Metabolic syndrome	Female	Internal adipose tissue	-0.0099721	0.00679732	0.142375	0.216952
Metabolic syndrome	Male	SFA (VAT)	-0.0213773	0.00845498	0.0114705	0.0253142
Metabolic syndrome	Male	Internal adipose tissue	-0.0232191	0.00704137	0.000977293	0.00284303
Liver/lipid metabolism	Female	SFA (VAT)	-0.018125	0.00827984	0.0286087	0.0558219
Liver/lipid metabolism	Female	Internal adipose tissue	0.00977458	0.00678083	0.149459	0.226668
Liver/lipid metabolism	Male	SFA (VAT)	0.00958215	0.00846822	0.257846	0.358743
Liver/lipid metabolism	Male	Internal adipose tissue	-0.00443944	0.00702749	0.527575	0.611681
Lipodystrophy	Female	SFA (VAT)	-0.00979616	0.00822851	0.233863	0.336878
Lipodystrophy	Female	Internal adipose tissue	-0.0277543	0.00676891	4.14363e-05	0.000159754
Lipodystrophy	Male	SFA (VAT)	0.00647825	0.00841614	0.441467	0.541262
Lipodystrophy	Male	Internal adipose tissue	-0.06872	0.00701323	1.29735e-22	1.5376e-21
Body fat	Female	SFA (VAT)	-0.0321622	0.00822872	9.32855e-05	0.000331682
Body fat	Female	Internal adipose tissue	0.0203429	0.0067812	0.00270422	0.0069228
Body fat	Male	SFA (VAT)	-0.00394393	0.00844662	0.640561	0.69389
Body fat	Male	Internal adipose tissue	0.0224958	0.00703675	0.00139147	0.00386902
Beta cell +PI	Female	SFA (VAT)	0.00821508	0.0082828	0.3213	0.428505
Beta cell +PI	Female	Internal adipose tissue	-0.0113601	0.00678469	0.0940731	0.154376
Beta cell +PI	Male	SFA (VAT)	0.0268033	0.00839713	0.00141624	0.00387348
Beta cell +PI	Male	Internal adipose tissue	-0.0109427	0.00703783	0.12	0.188236
Beta cell -PI	Female	SFA (VAT)	-0.000350369	0.00829443	0.966307	0.969336
Beta cell -PI	Female	Internal adipose tissue	-0.0216078	0.00677922	0.0014381	0.00389994
Beta cell -PI	Male	SFA (VAT)	0.0132932	0.00839389	0.113291	0.180364
Beta cell -PI	Male	Internal adipose tissue	-0.0210281	0.00703026	0.00278355	0.00706934
Residual glycemic	Female	Total muscle mass index	0.0318567	0.00705901	6.43324e-06	2.89949e-05
Residual glycemic	Male	Total muscle mass index	0.0349936	0.0070016	5.84968e-07	3.01919e-06
Obesity	Female	Total muscle mass index	0.0786241	0.00703393	6.47353e-29	1.09028e-27
Obesity	Male	Total muscle mass index	0.0789907	0.00699646	1.85097e-29	3.48418e-28
Metabolic syndrome	Female	Total muscle mass index	-0.00573009	0.00707688	0.418127	0.518702
Metabolic syndrome	Male	Total muscle mass index	-0.0067941	0.00702875	0.33375	0.435918
Liver/lipid metabolism	Female	Total muscle mass index	0.00902423	0.00705909	0.20113	0.296597
Liver/lipid metabolism	Male	Total muscle mass index	0.00692003	0.00699759	0.322718	0.428505
Lipodystrophy	Female	Total muscle mass index	0.0601081	0.00703585	1.40587e-17	1.40587e-16
Lipodystrophy	Male	Total muscle mass index	0.0607248	0.00699303	4.16122e-18	4.29545e-17
Body fat	Female	Total muscle mass index	-0.0448717	0.00704517	1.94537e-10	1.51834e-09
Body fat	Male	Total muscle mass index	-0.0708642	0.00698881	4.28452e-24	5.71269e-23
Beta cell +PI	Female	Total muscle mass index	-0.0244126	0.00706695	0.000552598	0.00166822
Beta cell +PI	Male	Total muscle mass index	-0.0280998	0.00701058	6.14314e-05	0.000228582
Beta cell -PI	Female	Total muscle mass index	-0.00917245	0.00707466	0.194812	0.28861
Beta cell -PI	Male	Total muscle mass index	-0.0172153	0.00700063	0.0139379	0.0293769
Residual glycemic	Female	Thigh muscle mass index	0.0310254	0.00710802	1.27901e-05	5.53087e-05
Residual glycemic	Male	Thigh muscle mass index	0.0348765	0.00708008	8.46829e-07	4.30136e-06
Obesity	Female	Thigh muscle mass index	0.0732988	0.00708592	5.19264e-25	7.55294e-24
Obesity	Male	Thigh muscle mass index	0.0761108	0.00707721	6.84233e-27	1.04264e-25
Metabolic syndrome	Female	Thigh muscle mass index	-0.00488399	0.0071258	0.493103	0.584015
Metabolic syndrome	Male	Thigh muscle mass index	-0.00542928	0.00710795	0.444978	0.543484
Liver/lipid metabolism	Female	Thigh muscle mass index	0.0073861	0.00710796	0.298757	0.405094
Liver/lipid metabolism	Male	Thigh muscle mass index	0.00523549	0.00707621	0.459387	0.552646
Lipodystrophy	Female	Thigh muscle mass index	0.0641323	0.00708275	1.50153e-19	1.65686e-18
Lipodystrophy	Male	Thigh muscle mass index	0.0555077	0.00707401	4.5123e-15	4.24687e-14
Body fat	Female	Thigh muscle mass index	-0.0459099	0.00709359	9.91109e-11	8.13217e-10
Body fat	Male	Thigh muscle mass index	-0.072964	0.00706605	6.32384e-25	8.79839e-24
Beta cell +PI	Female	Thigh muscle mass index	-0.0221401	0.0071162	0.00186591	0.00493465
Beta cell +PI	Male	Thigh muscle mass index	-0.0259768	0.00708981	0.00024907	0.000805074
Beta cell -PI	Female	Thigh muscle mass index	-0.0147269	0.00712303	0.0387003	0.0732786
Beta cell -PI	Male	Thigh muscle mass index	-0.0177348	0.00707881	0.0122426	0.0264704
Residual glycemic	Female	Iliopsoas muscle mass index	0.0133183	0.00716581	0.0631015	0.112807
Residual glycemic	Male	Iliopsoas muscle mass index	0.0214981	0.00695484	0.00199725	0.00523869
Obesity	Female	Iliopsoas muscle mass index	0.0373607	0.0071558	1.79836e-07	1.02763e-06
Obesity	Male	Iliopsoas muscle mass index	0.0535555	0.00696003	1.49201e-14	1.36412e-13
Metabolic syndrome	Female	Iliopsoas muscle mass index	0.0035473	0.00718076	0.621312	0.678566
Metabolic syndrome	Male	Iliopsoas muscle mass index	0.0122463	0.00697836	0.0792942	0.135691
Liver/lipid metabolism	Female	Iliopsoas muscle mass index	0.00835723	0.00716268	0.243317	0.344519
Liver/lipid metabolism	Male	Iliopsoas muscle mass index	0.0153054	0.00694709	0.0275978	0.0548528
Lipodystrophy	Female	Iliopsoas muscle mass index	0.0431862	0.00714603	1.53786e-09	1.09359e-08
Lipodystrophy	Male	Iliopsoas muscle mass index	0.054729	0.00694591	3.4811e-15	3.37562e-14
Body fat	Female	Iliopsoas muscle mass index	-0.0304258	0.00715283	2.11314e-05	8.55956e-05
Body fat	Male	Iliopsoas muscle mass index	-0.0340772	0.00695449	9.66645e-07	4.83322e-06
Beta cell +PI	Female	Iliopsoas muscle mass index	-0.0226044	0.007171	0.00162302	0.00432804
Beta cell +PI	Male	Iliopsoas muscle mass index	-0.0271867	0.0069609	9.43298e-05	0.000331709
Beta cell -PI	Female	Iliopsoas muscle mass index	-0.016512	0.00717773	0.0214339	0.0442506
Beta cell -PI	Male	Iliopsoas muscle mass index	-0.0134322	0.00695132	0.0533348	0.0969724

## Sheet: ST5
Supplementary Table 5: Association study of MRI-derived measures of body composition and fatty acid fraction, stratified by high BMI (>=25) or low BMI (< 25) in the European ancestry subset of the UK Biobank imaging cohort (n=37860).
pPS	bmi_group	IDP	beta	se	pval	FDR
Residual glycemic	BMI < 25	Total SAT	-0.0267735	0.00659495	4.93921e-05	0.000263425
Residual glycemic	BMI >= 25	Total SAT	-0.0307093	0.00515961	2.68932e-09	2.20662e-08
Obesity	BMI < 25	Total SAT	0.0242187	0.00659507	0.000241289	0.0010875
Obesity	BMI >= 25	Total SAT	0.0532243	0.00515465	6.12705e-25	1.96066e-23
Metabolic syndrome	BMI < 25	Total SAT	-0.00610264	0.00661696	0.356402	0.518402
Metabolic syndrome	BMI >= 25	Total SAT	-0.0360766	0.00517192	3.13107e-12	4.35628e-11
Liver/lipid metabolism	BMI < 25	Total SAT	0.0185175	0.00660186	0.00504002	0.0156583
Liver/lipid metabolism	BMI >= 25	Total SAT	0.000198744	0.00515538	0.969249	0.975345
Lipodystrophy	BMI < 25	Total SAT	-0.0454449	0.00658656	5.42627e-12	6.94563e-11
Lipodystrophy	BMI >= 25	Total SAT	-0.0793591	0.00512881	9.82947e-54	1.04848e-51
Body fat	BMI < 25	Total SAT	0.036429	0.00659855	3.4326e-08	2.49643e-07
Body fat	BMI >= 25	Total SAT	0.0312018	0.0051623	1.525e-09	1.31892e-08
Beta cell +PI	BMI < 25	Total SAT	-0.00945804	0.00660212	0.152	0.28552
Beta cell +PI	BMI >= 25	Total SAT	-0.0204222	0.00516947	7.82048e-05	0.000379175
Beta cell -PI	BMI < 25	Total SAT	-0.00751154	0.00659863	0.254994	0.40596
Beta cell -PI	BMI >= 25	Total SAT	-0.0206652	0.00516006	6.22534e-05	0.000321308
Residual glycemic	BMI < 25	Abdominal SAT	-0.0247656	0.00720433	0.000588514	0.00226897
Residual glycemic	BMI >= 25	Abdominal SAT	-0.0328107	0.0054545	1.82225e-09	1.53452e-08
Obesity	BMI < 25	Abdominal SAT	0.0322446	0.00720172	7.61445e-06	4.5974e-05
Obesity	BMI >= 25	Abdominal SAT	0.0636579	0.00544581	1.77445e-31	7.09781e-30
Metabolic syndrome	BMI < 25	Abdominal SAT	0.0204486	0.00722547	0.00466001	0.0147644
Metabolic syndrome	BMI >= 25	Abdominal SAT	-0.0196759	0.00547186	0.000324026	0.00136432
Liver/lipid metabolism	BMI < 25	Abdominal SAT	0.0268221	0.00720927	0.000199565	0.000912296
Liver/lipid metabolism	BMI >= 25	Abdominal SAT	0.00312284	0.00545009	0.566658	0.706454
Lipodystrophy	BMI < 25	Abdominal SAT	-0.00951411	0.00720523	0.186707	0.331924
Lipodystrophy	BMI >= 25	Abdominal SAT	-0.0639699	0.00543385	6.68327e-32	3.05521e-30
Body fat	BMI < 25	Abdominal SAT	0.0427939	0.00720595	2.93797e-09	2.35038e-08
Body fat	BMI >= 25	Abdominal SAT	0.0377965	0.00545609	4.39941e-12	5.86588e-11
Beta cell +PI	BMI < 25	Abdominal SAT	-0.0075805	0.00721125	0.293182	0.448891
Beta cell +PI	BMI >= 25	Abdominal SAT	-0.0220245	0.00546495	5.59233e-05	0.000293368
Beta cell -PI	BMI < 25	Abdominal SAT	-0.007426	0.00720727	0.302863	0.457152
Beta cell -PI	BMI >= 25	Abdominal SAT	-0.0208199	0.00545524	0.000135721	0.000638687
Residual glycemic	BMI < 25	Thigh SAT	-0.026989	0.00612034	1.04239e-05	6.06481e-05
Residual glycemic	BMI >= 25	Thigh SAT	-0.0266304	0.00508323	1.62979e-07	1.15896e-06
Obesity	BMI < 25	Thigh SAT	0.0144394	0.00612272	0.01837	0.0489866
Obesity	BMI >= 25	Thigh SAT	0.0336988	0.00508438	3.48012e-11	3.84013e-10
Metabolic syndrome	BMI < 25	Thigh SAT	-0.0432158	0.00613122	1.88923e-12	2.74797e-11
Metabolic syndrome	BMI >= 25	Thigh SAT	-0.0604203	0.00508427	1.78963e-32	9.54468e-31
Liver/lipid metabolism	BMI < 25	Thigh SAT	0.00369478	0.00612894	0.546624	0.691382
Liver/lipid metabolism	BMI >= 25	Thigh SAT	-0.00268236	0.00507816	0.597355	0.72682
Lipodystrophy	BMI < 25	Thigh SAT	-0.0869545	0.00608093	4.48538e-46	3.5883e-44
Lipodystrophy	BMI >= 25	Thigh SAT	-0.0991422	0.00503598	1.4213e-85	4.54817e-83
Body fat	BMI < 25	Thigh SAT	0.0190493	0.00612863	0.00188557	0.00655849
Body fat	BMI >= 25	Thigh SAT	0.021154	0.00508714	3.21739e-05	0.000177511
Beta cell +PI	BMI < 25	Thigh SAT	-0.00989237	0.0061275	0.106457	0.214253
Beta cell +PI	BMI >= 25	Thigh SAT	-0.018173	0.00509239	0.000359531	0.00149415
Beta cell -PI	BMI < 25	Thigh SAT	-0.00728937	0.00612435	0.233976	0.38594
Beta cell -PI	BMI >= 25	Thigh SAT	-0.0175365	0.00508325	0.000561884	0.00219272
Residual glycemic	BMI < 25	MUFA (ASAT)	-0.0125062	0.00806615	0.121053	0.239117
Residual glycemic	BMI < 25	VAT	-0.0292363	0.00732865	6.65836e-05	0.000332918
Residual glycemic	BMI >= 25	MUFA (ASAT)	-0.0209333	0.00641925	0.00111175	0.00399731
Residual glycemic	BMI >= 25	VAT	-0.0360458	0.00552613	7.04408e-11	7.2713e-10
Obesity	BMI < 25	MUFA (ASAT)	0.00233516	0.00806611	0.772201	0.837781
Obesity	BMI < 25	VAT	0.0132098	0.0073312	0.0715875	0.160196
Obesity	BMI >= 25	MUFA (ASAT)	0.00554873	0.00642437	0.387762	0.546625
Obesity	BMI >= 25	VAT	0.0380399	0.00552878	6.12441e-12	7.53774e-11
Metabolic syndrome	BMI < 25	MUFA (ASAT)	0.00584359	0.00808929	0.470069	0.616908
Metabolic syndrome	BMI < 25	VAT	0.0533113	0.00734003	3.97338e-13	6.35741e-12
Metabolic syndrome	BMI >= 25	MUFA (ASAT)	-0.00227567	0.00643789	0.723731	0.815472
Metabolic syndrome	BMI >= 25	VAT	0.0328552	0.0055418	3.09876e-09	2.41854e-08
Liver/lipid metabolism	BMI < 25	MUFA (ASAT)	0.00945201	0.00807253	0.241663	0.390567
Liver/lipid metabolism	BMI < 25	VAT	0.0300084	0.00733398	4.3053e-05	0.000233508
Liver/lipid metabolism	BMI >= 25	MUFA (ASAT)	0.00576692	0.00641042	0.368334	0.528551
Liver/lipid metabolism	BMI >= 25	VAT	0.00684004	0.00552227	0.215496	0.366802
Lipodystrophy	BMI < 25	MUFA (ASAT)	-0.00866042	0.00806474	0.282902	0.441603
Lipodystrophy	BMI < 25	VAT	0.0268629	0.00732768	0.000247289	0.00109906
Lipodystrophy	BMI >= 25	MUFA (ASAT)	-0.0105776	0.00641026	0.0989357	0.205581
Lipodystrophy	BMI >= 25	VAT	-0.00392076	0.00552249	0.477734	0.623979
Body fat	BMI < 25	MUFA (ASAT)	0.0128486	0.00807436	0.111567	0.223135
Body fat	BMI < 25	VAT	0.0364199	0.00733396	6.91412e-07	4.60941e-06
Body fat	BMI >= 25	MUFA (ASAT)	0.0172246	0.00642324	0.00733232	0.0221353
Body fat	BMI >= 25	VAT	0.0266066	0.00553148	1.51856e-06	9.91715e-06
Beta cell +PI	BMI < 25	MUFA (ASAT)	-0.0124033	0.00807097	0.124369	0.244161
Beta cell +PI	BMI < 25	VAT	-0.00588303	0.00733683	0.422653	0.58297
Beta cell +PI	BMI >= 25	MUFA (ASAT)	-0.00613751	0.00643011	0.339843	0.503471
Beta cell +PI	BMI >= 25	VAT	-0.0155711	0.00553847	0.0049361	0.0154858
Beta cell -PI	BMI < 25	MUFA (ASAT)	0.0132048	0.00806642	0.10165	0.205873
Beta cell -PI	BMI < 25	VAT	-0.00105332	0.00733292	0.885785	0.920296
Beta cell -PI	BMI >= 25	MUFA (ASAT)	-0.00784509	0.00641838	0.221612	0.373028
Beta cell -PI	BMI >= 25	VAT	-0.013131	0.00552871	0.0175546	0.0472055
Residual glycemic	BMI < 25	MUFA (VAT)	-0.0201607	0.0081389	0.0132576	0.0375437
Residual glycemic	BMI < 25	Liver PDFF	0.00249999	0.0074357	0.736714	0.820971
Residual glycemic	BMI >= 25	MUFA (VAT)	-0.0157826	0.00650774	0.0153075	0.0422275
Residual glycemic	BMI >= 25	Liver PDFF	-0.0022771	0.00609516	0.708712	0.809111
Obesity	BMI < 25	MUFA (VAT)	-0.00602068	0.00813977	0.459517	0.612689
Obesity	BMI < 25	Liver PDFF	0.00536701	0.00743498	0.470392	0.616908
Obesity	BMI >= 25	MUFA (VAT)	0.00186752	0.00651236	0.774295	0.837781
Obesity	BMI >= 25	Liver PDFF	0.0254181	0.00609643	3.06594e-05	0.000172123
Metabolic syndrome	BMI < 25	MUFA (VAT)	0.0109521	0.00816294	0.179717	0.325496
Metabolic syndrome	BMI < 25	Liver PDFF	0.0476276	0.00744624	1.64101e-10	1.64101e-09
Metabolic syndrome	BMI >= 25	MUFA (VAT)	0.0229547	0.00652422	0.000435024	0.00176212
Metabolic syndrome	BMI >= 25	Liver PDFF	0.046737	0.0061037	1.97567e-14	3.32744e-13
Liver/lipid metabolism	BMI < 25	MUFA (VAT)	0.00681027	0.00814656	0.403186	0.565875
Liver/lipid metabolism	BMI < 25	Liver PDFF	0.0994995	0.00739598	5.15413e-41	3.29864e-39
Liver/lipid metabolism	BMI >= 25	MUFA (VAT)	0.00671257	0.00649809	0.301611	0.457152
Liver/lipid metabolism	BMI >= 25	Liver PDFF	0.107393	0.00604412	3.67649e-70	5.88238e-68
Lipodystrophy	BMI < 25	MUFA (VAT)	-0.00128816	0.00813883	0.874244	0.911264
Lipodystrophy	BMI < 25	Liver PDFF	0.0264563	0.00743091	0.000371591	0.00152448
Lipodystrophy	BMI >= 25	MUFA (VAT)	0.00735271	0.00649816	0.257854	0.408481
Lipodystrophy	BMI >= 25	Liver PDFF	0.0428648	0.00607903	1.82319e-12	2.74797e-11
Body fat	BMI < 25	MUFA (VAT)	0.0157645	0.00814788	0.053035	0.125716
Body fat	BMI < 25	Liver PDFF	0.0079134	0.00744304	0.287712	0.444772
Body fat	BMI >= 25	MUFA (VAT)	0.0246044	0.00651011	0.000157598	0.00073089
Body fat	BMI >= 25	Liver PDFF	0.0221795	0.00609675	0.000275457	0.00119116
Beta cell +PI	BMI < 25	MUFA (VAT)	-0.00261108	0.00814543	0.74855	0.823148
Beta cell +PI	BMI < 25	Liver PDFF	0.00353901	0.00744011	0.634319	0.751785
Beta cell +PI	BMI >= 25	MUFA (VAT)	-0.00953651	0.0065179	0.143447	0.274868
Beta cell +PI	BMI >= 25	Liver PDFF	0.00251763	0.00610418	0.680018	0.788427
Beta cell -PI	BMI < 25	MUFA (VAT)	0.0106979	0.00814047	0.188812	0.332934
Beta cell -PI	BMI < 25	Liver PDFF	0.00425293	0.00743596	0.567371	0.706454
Beta cell -PI	BMI >= 25	MUFA (VAT)	-0.0120116	0.00650591	0.0648673	0.151515
Beta cell -PI	BMI >= 25	Liver PDFF	-0.0100934	0.00609278	0.09761	0.205495
Residual glycemic	BMI < 25	PUFA (ASAT)	-0.000624434	0.00809296	0.938499	0.960526
Residual glycemic	BMI < 25	Pancreas PDFF	-0.00393398	0.0080519	0.625147	0.751785
Residual glycemic	BMI >= 25	PUFA (ASAT)	-0.00909218	0.00640307	0.155629	0.289543
Residual glycemic	BMI >= 25	Pancreas PDFF	-0.00721118	0.00645688	0.264082	0.416288
Obesity	BMI < 25	PUFA (ASAT)	-0.00733727	0.00809207	0.364568	0.527881
Obesity	BMI < 25	Pancreas PDFF	0.000520609	0.00805129	0.948444	0.960526
Obesity	BMI >= 25	PUFA (ASAT)	0.00829587	0.00640685	0.195387	0.339804
Obesity	BMI >= 25	Pancreas PDFF	0.0188976	0.00645962	0.00344245	0.0114748
Metabolic syndrome	BMI < 25	PUFA (ASAT)	-0.01088	0.00811517	0.18004	0.325496
Metabolic syndrome	BMI < 25	Pancreas PDFF	0.0205267	0.00807277	0.0110101	0.0317407
Metabolic syndrome	BMI >= 25	PUFA (ASAT)	-0.00652998	0.00642033	0.309127	0.462246
Metabolic syndrome	BMI >= 25	Pancreas PDFF	0.0168168	0.00647338	0.00938727	0.0280741
Liver/lipid metabolism	BMI < 25	PUFA (ASAT)	0.00269983	0.00809905	0.738874	0.820971
Liver/lipid metabolism	BMI < 25	Pancreas PDFF	-0.00286875	0.00805801	0.721836	0.815472
Liver/lipid metabolism	BMI >= 25	PUFA (ASAT)	0.00254083	0.00639316	0.691055	0.79833
Liver/lipid metabolism	BMI >= 25	Pancreas PDFF	-0.00607083	0.00644668	0.346357	0.508414
Lipodystrophy	BMI < 25	PUFA (ASAT)	-0.00923146	0.00809085	0.253899	0.40596
Lipodystrophy	BMI < 25	Pancreas PDFF	-0.00051978	0.00805021	0.948519	0.960526
Lipodystrophy	BMI >= 25	PUFA (ASAT)	-0.0115751	0.00639283	0.0702103	0.159483
Lipodystrophy	BMI >= 25	Pancreas PDFF	-0.0159157	0.00644605	0.0135539	0.0377152
Body fat	BMI < 25	PUFA (ASAT)	0.00264024	0.00810121	0.744499	0.823148
Body fat	BMI < 25	Pancreas PDFF	0.0276554	0.00805697	0.000599724	0.00228466
Body fat	BMI >= 25	PUFA (ASAT)	0.0115765	0.00640639	0.0707708	0.159483
Body fat	BMI >= 25	Pancreas PDFF	0.0255623	0.00645838	7.58061e-05	0.000373199
Beta cell +PI	BMI < 25	PUFA (ASAT)	-0.00875373	0.00809747	0.279695	0.438737
Beta cell +PI	BMI < 25	Pancreas PDFF	-0.011525	0.00805621	0.152575	0.28552
Beta cell +PI	BMI >= 25	PUFA (ASAT)	-0.011048	0.00641241	0.0849197	0.18361
Beta cell +PI	BMI >= 25	Pancreas PDFF	0.00180472	0.0064666	0.780184	0.837781
Beta cell -PI	BMI < 25	PUFA (ASAT)	0.023749	0.00809094	0.00333791	0.0113631
Beta cell -PI	BMI < 25	Pancreas PDFF	0.0246374	0.00804974	0.00221257	0.00761314
Beta cell -PI	BMI >= 25	PUFA (ASAT)	-0.0112133	0.00640078	0.0798104	0.174927
Beta cell -PI	BMI >= 25	Pancreas PDFF	-0.00787064	0.00645469	0.222717	0.373028
Residual glycemic	BMI < 25	Pancreas volume	-0.030405	0.00791003	0.000121626	0.000580899
Residual glycemic	BMI < 25	PUFA (VAT)	0.00157726	0.00815612	0.846661	0.894163
Residual glycemic	BMI >= 25	Pancreas volume	-0.00379178	0.0062593	0.544665	0.691382
Residual glycemic	BMI >= 25	PUFA (VAT)	-0.00887217	0.00649876	0.172201	0.314881
Obesity	BMI < 25	Pancreas volume	-0.0153086	0.00791234	0.0530363	0.125716
Obesity	BMI < 25	PUFA (VAT)	-0.00628611	0.00815529	0.440837	0.602754
Obesity	BMI >= 25	Pancreas volume	-0.00811333	0.00626277	0.195166	0.339804
Obesity	BMI >= 25	PUFA (VAT)	0.0106649	0.00650244	0.100991	0.205841
Metabolic syndrome	BMI < 25	Pancreas volume	0.0083814	0.0079359	0.290923	0.447574
Metabolic syndrome	BMI < 25	PUFA (VAT)	0.00176751	0.008179	0.82891	0.881233
Metabolic syndrome	BMI >= 25	Pancreas volume	-0.00104427	0.00627609	0.867853	0.907559
Metabolic syndrome	BMI >= 25	PUFA (VAT)	-0.00499441	0.00651633	0.443419	0.602754
Liver/lipid metabolism	BMI < 25	Pancreas volume	0.0113938	0.00791943	0.150254	0.284504
Liver/lipid metabolism	BMI < 25	PUFA (VAT)	-0.00442577	0.00816221	0.587671	0.72682
Liver/lipid metabolism	BMI >= 25	Pancreas volume	0.00989403	0.00624907	0.113371	0.225334
Liver/lipid metabolism	BMI >= 25	PUFA (VAT)	-0.00859593	0.00648846	0.18525	0.331924
Lipodystrophy	BMI < 25	Pancreas volume	0.0173595	0.00791099	0.0282254	0.071119
Lipodystrophy	BMI < 25	PUFA (VAT)	0.00246048	0.00815434	0.762855	0.833153
Lipodystrophy	BMI >= 25	Pancreas volume	0.0314157	0.00624607	4.95009e-07	3.37027e-06
Lipodystrophy	BMI >= 25	PUFA (VAT)	0.00342996	0.00648877	0.597089	0.72682
Body fat	BMI < 25	Pancreas volume	-0.00846723	0.00792178	0.285153	0.442956
Body fat	BMI < 25	PUFA (VAT)	0.00343161	0.00816442	0.674263	0.787347
Body fat	BMI >= 25	Pancreas volume	-0.0106774	0.00626237	0.0882063	0.188173
Body fat	BMI >= 25	PUFA (VAT)	0.00436544	0.00650251	0.502007	0.653017
Beta cell +PI	BMI < 25	Pancreas volume	-0.00383552	0.00791866	0.628135	0.751785
Beta cell +PI	BMI < 25	PUFA (VAT)	-0.0117836	0.00816042	0.148761	0.283355
Beta cell +PI	BMI >= 25	Pancreas volume	0.00218357	0.0062686	0.727592	0.816945
Beta cell +PI	BMI >= 25	PUFA (VAT)	-0.00565558	0.00650854	0.384885	0.546073
Beta cell -PI	BMI < 25	Pancreas volume	-0.00929746	0.00791397	0.240087	0.389989
Beta cell -PI	BMI < 25	PUFA (VAT)	0.0341641	0.00815161	2.79245e-05	0.000159568
Beta cell -PI	BMI >= 25	Pancreas volume	-0.00641212	0.00625711	0.305481	0.458938
Beta cell -PI	BMI >= 25	PUFA (VAT)	-0.00612937	0.00649673	0.345458	0.508414
Residual glycemic	BMI < 25	Thigh IMAT index	-0.018078	0.00799597	0.0237803	0.0618675
Residual glycemic	BMI >= 25	Thigh IMAT index	-0.01608	0.00641673	0.0122192	0.034912
Obesity	BMI < 25	Thigh IMAT index	0.0178804	0.00799534	0.0253432	0.0648787
Obesity	BMI >= 25	Thigh IMAT index	0.0554955	0.00641091	5.18255e-18	1.03651e-16
Metabolic syndrome	BMI < 25	Thigh IMAT index	-0.0217195	0.00801779	0.00675835	0.0207949
Metabolic syndrome	BMI >= 25	Thigh IMAT index	-0.0424225	0.00642869	4.23146e-11	4.51355e-10
Liver/lipid metabolism	BMI < 25	Thigh IMAT index	0.00430845	0.00800332	0.590355	0.72682
Liver/lipid metabolism	BMI >= 25	Thigh IMAT index	-6.11421e-05	0.00640742	0.992386	0.993189
Lipodystrophy	BMI < 25	Thigh IMAT index	-0.0472051	0.00798615	3.47831e-09	2.65014e-08
Lipodystrophy	BMI >= 25	Thigh IMAT index	-0.0708555	0.00639045	1.6999e-28	6.04409e-27
Body fat	BMI < 25	Thigh IMAT index	0.010507	0.00800507	0.189356	0.332934
Body fat	BMI >= 25	Thigh IMAT index	0.0147206	0.00642039	0.0218688	0.0573607
Beta cell +PI	BMI < 25	Thigh IMAT index	-0.00645159	0.00800196	0.420111	0.58297
Beta cell +PI	BMI >= 25	Thigh IMAT index	0.00420744	0.00642705	0.512702	0.658894
Beta cell -PI	BMI < 25	Thigh IMAT index	-0.0131409	0.00799697	0.100356	0.205841
Beta cell -PI	BMI >= 25	Thigh IMAT index	-0.010525	0.00641509	0.10088	0.205841
Residual glycemic	BMI < 25	VBM PDFF	-0.00588071	0.0080717	0.466283	0.616572
Residual glycemic	BMI >= 25	VBM PDFF	-0.0166588	0.00646071	0.00992971	0.0294214
Obesity	BMI < 25	VBM PDFF	-0.016315	0.00807005	0.0432288	0.104009
Obesity	BMI >= 25	VBM PDFF	-0.0042472	0.00646535	0.511241	0.658894
Metabolic syndrome	BMI < 25	VBM PDFF	0.0123424	0.00809385	0.127302	0.248394
Metabolic syndrome	BMI >= 25	VBM PDFF	0.016475	0.00647801	0.0109902	0.0317407
Liver/lipid metabolism	BMI < 25	VBM PDFF	-0.00530958	0.00807783	0.510997	0.658894
Liver/lipid metabolism	BMI >= 25	VBM PDFF	-0.0056297	0.00645127	0.382863	0.546073
Lipodystrophy	BMI < 25	VBM PDFF	0.00314219	0.00807005	0.697012	0.802317
Lipodystrophy	BMI >= 25	VBM PDFF	0.00580637	0.00645137	0.368118	0.528551
Body fat	BMI < 25	VBM PDFF	-0.00609471	0.00807994	0.45068	0.605956
Body fat	BMI >= 25	VBM PDFF	0.00204115	0.00646516	0.752221	0.824352
Beta cell +PI	BMI < 25	VBM PDFF	-0.00372219	0.0080766	0.644905	0.761511
Beta cell +PI	BMI >= 25	VBM PDFF	-0.00280392	0.00647118	0.664805	0.782124
Beta cell -PI	BMI < 25	VBM PDFF	-0.00158799	0.00807218	0.844046	0.894163
Beta cell -PI	BMI >= 25	VBM PDFF	-0.00560366	0.00645937	0.385664	0.546073
Residual glycemic	BMI < 25	SFA (ASAT)	0.00186625	0.00816102	0.819122	0.87373
Residual glycemic	BMI < 25	Paraspinal muscle PDFF	-0.00417951	0.00790073	0.596812	0.72682
Residual glycemic	BMI >= 25	SFA (ASAT)	0.00269795	0.00646871	0.676627	0.787347
Residual glycemic	BMI >= 25	Paraspinal muscle PDFF	-0.020722	0.00630715	0.00101965	0.00375045
Obesity	BMI < 25	SFA (ASAT)	-0.0196804	0.00815875	0.0158692	0.043403
Obesity	BMI < 25	Paraspinal muscle PDFF	-0.000741989	0.00790015	0.925173	0.951947
Obesity	BMI >= 25	SFA (ASAT)	-0.0106843	0.00647213	0.0987886	0.205581
Obesity	BMI >= 25	Paraspinal muscle PDFF	0.0298979	0.00630923	2.16326e-06	1.38449e-05
Metabolic syndrome	BMI < 25	SFA (ASAT)	-0.00393987	0.00818387	0.630226	0.751785
Metabolic syndrome	BMI < 25	Paraspinal muscle PDFF	0.00132841	0.00792296	0.866848	0.907559
Metabolic syndrome	BMI >= 25	SFA (ASAT)	0.00230125	0.00648603	0.722742	0.815472
Metabolic syndrome	BMI >= 25	Paraspinal muscle PDFF	-0.00180091	0.0063255	0.775872	0.837781
Liver/lipid metabolism	BMI < 25	SFA (ASAT)	-0.014777	0.0081663	0.0703918	0.159483
Liver/lipid metabolism	BMI < 25	Paraspinal muscle PDFF	0.0116045	0.0079062	0.142189	0.274099
Liver/lipid metabolism	BMI >= 25	SFA (ASAT)	-0.0124459	0.00645795	0.053965	0.126976
Liver/lipid metabolism	BMI >= 25	Paraspinal muscle PDFF	0.00308799	0.00629859	0.62395	0.751785
Lipodystrophy	BMI < 25	SFA (ASAT)	0.0100218	0.00815885	0.21934	0.371369
Lipodystrophy	BMI < 25	Paraspinal muscle PDFF	-0.0139557	0.00789825	0.0772607	0.17169
Lipodystrophy	BMI >= 25	SFA (ASAT)	0.0234327	0.00645672	0.000284918	0.00121565
Lipodystrophy	BMI >= 25	Paraspinal muscle PDFF	-0.0319549	0.00629519	3.88311e-07	2.70129e-06
Body fat	BMI < 25	SFA (ASAT)	-0.0108045	0.00816889	0.185974	0.331924
Body fat	BMI < 25	Paraspinal muscle PDFF	0.00604689	0.00790872	0.444531	0.602754
Body fat	BMI >= 25	SFA (ASAT)	0.00393907	0.00647222	0.542788	0.691382
Body fat	BMI >= 25	Paraspinal muscle PDFF	0.0169588	0.00631109	0.00721198	0.0219794
Beta cell +PI	BMI < 25	SFA (ASAT)	-0.0139899	0.00816509	0.0866639	0.186124
Beta cell +PI	BMI < 25	Paraspinal muscle PDFF	-0.0137672	0.0079047	0.0815908	0.177613
Beta cell +PI	BMI >= 25	SFA (ASAT)	0.0139432	0.00647766	0.0313676	0.078419
Beta cell +PI	BMI >= 25	Paraspinal muscle PDFF	0.00508544	0.00631788	0.42087	0.58297
Beta cell -PI	BMI < 25	SFA (ASAT)	0.0170127	0.00816018	0.0371006	0.0899408
Beta cell -PI	BMI < 25	Paraspinal muscle PDFF	-0.000824921	0.00790114	0.916849	0.946425
Beta cell -PI	BMI >= 25	SFA (ASAT)	0.00345179	0.00646654	0.59349	0.72682
Beta cell -PI	BMI >= 25	Paraspinal muscle PDFF	-0.00794936	0.00630631	0.207487	0.355058
Residual glycemic	BMI < 25	SFA (VAT)	0.00197478	0.00813486	0.808198	0.864961
Residual glycemic	BMI < 25	Internal adipose tissue	-0.0214428	0.00751353	0.00432471	0.0139141
Residual glycemic	BMI >= 25	SFA (VAT)	0.00496341	0.0065436	0.448151	0.605098
Residual glycemic	BMI >= 25	Internal adipose tissue	-0.0278084	0.00590266	2.47759e-06	1.55456e-05
Obesity	BMI < 25	SFA (VAT)	-0.017988	0.00813285	0.0269977	0.0685655
Obesity	BMI < 25	Internal adipose tissue	0.0136525	0.00751414	0.069251	0.159427
Obesity	BMI >= 25	SFA (VAT)	-0.0150311	0.00654675	0.0216865	0.0573529
Obesity	BMI >= 25	Internal adipose tissue	0.0454984	0.00590133	1.31054e-14	2.32986e-13
Metabolic syndrome	BMI < 25	SFA (VAT)	-0.028266	0.00815437	0.000529059	0.00209011
Metabolic syndrome	BMI < 25	Internal adipose tissue	0.0031703	0.00753665	0.674016	0.787347
Metabolic syndrome	BMI >= 25	SFA (VAT)	-0.0139755	0.00656054	0.0331633	0.0822655
Metabolic syndrome	BMI >= 25	Internal adipose tissue	-0.0124962	0.00592074	0.0348189	0.085708
Liver/lipid metabolism	BMI < 25	SFA (VAT)	-0.0120455	0.00814042	0.13897	0.269517
Liver/lipid metabolism	BMI < 25	Internal adipose tissue	0.0157546	0.00752017	0.0361893	0.0884014
Liver/lipid metabolism	BMI >= 25	SFA (VAT)	-0.00641311	0.00653316	0.326295	0.485648
Liver/lipid metabolism	BMI >= 25	Internal adipose tissue	-0.00218857	0.00589612	0.7105	0.809111
Lipodystrophy	BMI < 25	SFA (VAT)	-0.00986852	0.00813271	0.224983	0.373028
Lipodystrophy	BMI < 25	Internal adipose tissue	-0.0236971	0.00751144	0.00160933	0.00565918
Lipodystrophy	BMI >= 25	SFA (VAT)	0.00311029	0.00653337	0.634034	0.751785
Lipodystrophy	BMI >= 25	Internal adipose tissue	-0.054214	0.00588538	3.47906e-20	7.422e-19
Body fat	BMI < 25	SFA (VAT)	-0.0142676	0.00814234	0.0797483	0.174927
Body fat	BMI < 25	Internal adipose tissue	0.0217548	0.00752115	0.00382763	0.0126272
Body fat	BMI >= 25	SFA (VAT)	0.00508559	0.00654717	0.437307	0.600594
Body fat	BMI >= 25	Internal adipose tissue	0.0193231	0.00590737	0.00107321	0.00390257
Beta cell +PI	BMI < 25	SFA (VAT)	-0.0103634	0.00813928	0.202949	0.34916
Beta cell +PI	BMI < 25	Internal adipose tissue	-0.00698038	0.00751987	0.353289	0.516221
Beta cell +PI	BMI >= 25	SFA (VAT)	0.0147079	0.00655265	0.024805	0.064013
Beta cell +PI	BMI >= 25	Internal adipose tissue	-0.000642329	0.00591425	0.913515	0.946035
Beta cell -PI	BMI < 25	SFA (VAT)	0.0112928	0.00813469	0.16509	0.303613
Beta cell -PI	BMI < 25	Internal adipose tissue	-0.00958036	0.00751551	0.20242	0.34916
Beta cell -PI	BMI >= 25	SFA (VAT)	0.00771662	0.0065413	0.23814	0.389968
Beta cell -PI	BMI >= 25	Internal adipose tissue	-0.0172744	0.00590244	0.00342958	0.0114748
Residual glycemic	BMI < 25	Total muscle mass index	0.0223969	0.00611671	0.00025153	0.0011026
Residual glycemic	BMI >= 25	Total muscle mass index	0.0207885	0.00469866	9.71773e-06	5.75865e-05
Obesity	BMI < 25	Total muscle mass index	0.0146427	0.0061178	0.0167031	0.0452967
Obesity	BMI >= 25	Total muscle mass index	0.0298399	0.00469928	2.19503e-10	2.12852e-09
Metabolic syndrome	BMI < 25	Total muscle mass index	-0.00744824	0.00613636	0.224848	0.373028
Metabolic syndrome	BMI >= 25	Total muscle mass index	0.000337513	0.00471324	0.942913	0.960526
Liver/lipid metabolism	BMI < 25	Total muscle mass index	0.00198281	0.0061241	0.746116	0.823148
Liver/lipid metabolism	BMI >= 25	Total muscle mass index	0.00347748	0.00469314	0.458718	0.612689
Lipodystrophy	BMI < 25	Total muscle mass index	0.0406784	0.00610897	2.85862e-11	3.267e-10
Lipodystrophy	BMI >= 25	Total muscle mass index	0.0440985	0.00468425	5.20058e-21	1.38682e-19
Body fat	BMI < 25	Total muscle mass index	-0.0387985	0.0061174	2.32946e-10	2.19243e-09
Body fat	BMI >= 25	Total muscle mass index	-0.0445479	0.00469404	2.52009e-21	7.33117e-20
Beta cell +PI	BMI < 25	Total muscle mass index	0.00447805	0.00612304	0.464581	0.616572
Beta cell +PI	BMI >= 25	Total muscle mass index	-0.0155126	0.00470651	0.00098227	0.00365496
Beta cell -PI	BMI < 25	Total muscle mass index	0.00233489	0.00611973	0.702813	0.806093
Beta cell -PI	BMI >= 25	Total muscle mass index	-0.00538408	0.00469895	0.251889	0.405047
Residual glycemic	BMI < 25	Thigh muscle mass index	0.0219652	0.00626729	0.000458405	0.00183362
Residual glycemic	BMI >= 25	Thigh muscle mass index	0.0192087	0.00480104	6.32876e-05	0.000321461
Obesity	BMI < 25	Thigh muscle mass index	0.0180676	0.00626761	0.00394856	0.0128932
Obesity	BMI >= 25	Thigh muscle mass index	0.0269188	0.00480223	2.10068e-08	1.5633e-07
Metabolic syndrome	BMI < 25	Thigh muscle mass index	-0.00365489	0.00628742	0.561046	0.706454
Metabolic syndrome	BMI >= 25	Thigh muscle mass index	-0.000325789	0.00481556	0.946062	0.960526
Liver/lipid metabolism	BMI < 25	Thigh muscle mass index	-0.00209451	0.00627462	0.73853	0.820971
Liver/lipid metabolism	BMI >= 25	Thigh muscle mass index	0.00389045	0.00479502	0.417172	0.582947
Lipodystrophy	BMI < 25	Thigh muscle mass index	0.0391059	0.00626025	4.30738e-10	3.93817e-09
Lipodystrophy	BMI >= 25	Thigh muscle mass index	0.0443837	0.00478621	1.96037e-20	4.48084e-19
Body fat	BMI < 25	Thigh muscle mass index	-0.0430325	0.00626628	6.80427e-12	8.06432e-11
Body fat	BMI >= 25	Thigh muscle mass index	-0.0447905	0.00479624	1.06149e-20	2.6129e-19
Beta cell +PI	BMI < 25	Thigh muscle mass index	-0.00107828	0.00627364	0.863538	0.907559
Beta cell +PI	BMI >= 25	Thigh muscle mass index	-0.0118842	0.00480918	0.0134751	0.0377152
Beta cell -PI	BMI < 25	Thigh muscle mass index	5.35263e-05	0.00627017	0.993189	0.993189
Beta cell -PI	BMI >= 25	Thigh muscle mass index	-0.00877494	0.00480075	0.0675887	0.156727
Residual glycemic	BMI < 25	Iliopsoas muscle mass index	0.006734	0.00644669	0.29624	0.451414
Residual glycemic	BMI >= 25	Iliopsoas muscle mass index	0.0127069	0.00494069	0.010121	0.0297129
Obesity	BMI < 25	Iliopsoas muscle mass index	0.00336381	0.00644633	0.601805	0.729461
Obesity	BMI >= 25	Iliopsoas muscle mass index	0.0140987	0.00494341	0.00434816	0.0139141
Metabolic syndrome	BMI < 25	Iliopsoas muscle mass index	0.000270198	0.00646501	0.966664	0.975345
Metabolic syndrome	BMI >= 25	Iliopsoas muscle mass index	0.00691025	0.00495441	0.163099	0.301686
Liver/lipid metabolism	BMI < 25	Iliopsoas muscle mass index	0.00759921	0.00645149	0.238856	0.389968
Liver/lipid metabolism	BMI >= 25	Iliopsoas muscle mass index	0.00282453	0.00493352	0.566976	0.706454
Lipodystrophy	BMI < 25	Iliopsoas muscle mass index	0.0299528	0.0064408	3.34044e-06	2.05565e-05
Lipodystrophy	BMI >= 25	Iliopsoas muscle mass index	0.0383519	0.00492714	7.33323e-15	1.38037e-13
Body fat	BMI < 25	Iliopsoas muscle mass index	-0.0205154	0.0064513	0.0014756	0.00524659
Body fat	BMI >= 25	Iliopsoas muscle mass index	-0.0306921	0.00493995	5.28602e-10	4.69869e-09
Beta cell +PI	BMI < 25	Iliopsoas muscle mass index	0.00395174	0.00645069	0.540146	0.691382
Beta cell +PI	BMI >= 25	Iliopsoas muscle mass index	-0.0165566	0.00494751	0.000819839	0.00308645
Beta cell -PI	BMI < 25	Iliopsoas muscle mass index	-0.00180335	0.00644718	0.779703	0.837781
Beta cell -PI	BMI >= 25	Iliopsoas muscle mass index	-0.00824226	0.00493945	0.0951981	0.201744

## Sheet: ST6
Supplementary Table 6: Sensitivity analysis for association study of 20 MRI-derived traits and partitioned polygenic scores (pPS) for T2D subtypes. In addition to base model covariates, BMI is added as an additional covariate.
pPS	IDP	beta	se	pval	FDR
Residual glycemic	Total SAT	-0.0201823	0.00278305	4.19047e-13	2.91511e-12
Obesity	Total SAT	0.00125852	0.0028146	0.654776	0.722512
Metabolic syndrome	Total SAT	-0.019793	0.00278658	1.2427e-12	8.2847e-12
Liver/lipid metabolism	Total SAT	0.00751922	0.00278586	0.00695657	0.0188653
Lipodystrophy	Total SAT	-0.0514956	0.00277296	1.22492e-76	6.53293e-75
Body fat	Total SAT	0.0254429	0.00278394	6.59932e-20	6.59932e-19
Beta cell +PI	Total SAT	-0.0030491	0.00279046	0.274538	0.392197
Beta cell -PI	Total SAT	-0.00670704	0.00278794	0.0161447	0.0363825
Residual glycemic	Abdominal SAT	-0.0215213	0.00290671	1.34913e-13	1.0793e-12
Obesity	Abdominal SAT	0.00787425	0.00293947	0.00739187	0.0193885
Metabolic syndrome	Abdominal SAT	-0.00193302	0.00291242	0.506875	0.603322
Liver/lipid metabolism	Abdominal SAT	0.0109093	0.00290947	0.000177386	0.000692236
Lipodystrophy	Abdominal SAT	-0.0310765	0.00290509	1.14513e-26	1.66564e-25
Body fat	Abdominal SAT	0.0302124	0.00290678	2.86396e-25	3.81862e-24
Beta cell +PI	Abdominal SAT	-0.0031462	0.00291453	0.280377	0.396995
Beta cell -PI	Abdominal SAT	-0.00635207	0.00291194	0.0291608	0.059817
Residual glycemic	Thigh SAT	-0.0173639	0.00316384	4.08611e-08	2.17926e-07
Obesity	Thigh SAT	-0.00691908	0.00319859	0.030535	0.06107
Metabolic syndrome	Thigh SAT	-0.0526089	0.00315751	4.17064e-62	1.33461e-60
Liver/lipid metabolism	Thigh SAT	0.00188617	0.00316643	0.551394	0.648698
Lipodystrophy	Thigh SAT	-0.0817799	0.00313761	1.93782e-148	3.10052e-146
Body fat	Thigh SAT	0.0134965	0.00316661	2.02999e-05	9.55288e-05
Beta cell +PI	Thigh SAT	-0.00331151	0.00317138	0.296406	0.405342
Beta cell -PI	Thigh SAT	-0.00675217	0.00316848	0.0330919	0.0645695
Residual glycemic	MUFA (ASAT)	-0.0173677	0.0058121	0.00280867	0.00847899
Residual glycemic	VAT	-0.0246704	0.0033736	2.66865e-13	1.94084e-12
Obesity	MUFA (ASAT)	0.0105942	0.00586701	0.0709711	0.124784
Obesity	VAT	0.00196018	0.00341187	0.565621	0.655793
Metabolic syndrome	MUFA (ASAT)	0.0164213	0.00582516	0.00482021	0.0135304
Metabolic syndrome	VAT	0.0314165	0.0033763	1.40984e-20	1.61124e-19
Liver/lipid metabolism	MUFA (ASAT)	0.0172847	0.0058279	0.00302097	0.00895104
Liver/lipid metabolism	VAT	0.0122262	0.00337678	0.000294241	0.00112092
Lipodystrophy	MUFA (ASAT)	-0.00866619	0.00579347	0.134703	0.217701
Lipodystrophy	VAT	0.00851559	0.0033765	0.0116725	0.028297
Body fat	MUFA (ASAT)	0.0176637	0.0058009	0.00232902	0.00730674
Body fat	VAT	0.0199868	0.00337689	3.27337e-09	1.8705e-08
Beta cell +PI	MUFA (ASAT)	-0.00658353	0.00581022	0.257184	0.374086
Beta cell +PI	VAT	-0.00472349	0.00338258	0.162597	0.255054
Beta cell -PI	MUFA (ASAT)	-0.0076874	0.00581042	0.185834	0.283175
Beta cell -PI	VAT	-0.00332187	0.00337977	0.32568	0.437888
Residual glycemic	MUFA (VAT)	-0.0210165	0.00531132	7.61031e-05	0.000329094
Residual glycemic	Liver PDFF	0.00100641	0.00483342	0.835059	0.902766
Obesity	MUFA (VAT)	-0.00808327	0.00536172	0.131671	0.214973
Obesity	Liver PDFF	0.00465993	0.00488305	0.339934	0.453246
Metabolic syndrome	MUFA (VAT)	0.0400888	0.00531896	4.95375e-14	4.40333e-13
Metabolic syndrome	Liver PDFF	0.0458243	0.00483192	2.59287e-21	3.19122e-20
Liver/lipid metabolism	MUFA (VAT)	0.0174559	0.00532587	0.00104833	0.00364637
Liver/lipid metabolism	Liver PDFF	0.0996078	0.00480282	5.18156e-95	4.14525e-93
Lipodystrophy	MUFA (VAT)	0.0094464	0.00529579	0.0744741	0.128127
Lipodystrophy	Liver PDFF	0.0356919	0.00482688	1.44983e-13	1.10463e-12
Body fat	MUFA (VAT)	0.0279252	0.00529861	1.37198e-07	7.08119e-07
Body fat	Liver PDFF	0.0137507	0.00483458	0.00445401	0.0127257
Beta cell +PI	MUFA (VAT)	-0.000410404	0.00530904	0.938383	0.956314
Beta cell +PI	Liver PDFF	0.00195566	0.00484112	0.686238	0.752042
Beta cell -PI	MUFA (VAT)	-0.00952578	0.00531018	0.0728444	0.126686
Beta cell -PI	Liver PDFF	-0.0008723	0.00483455	0.856816	0.91248
Residual glycemic	PUFA (ASAT)	0.000469827	0.00588871	0.936409	0.956314
Residual glycemic	Pancreas PDFF	-0.00414782	0.00491612	0.398832	0.49854
Obesity	PUFA (ASAT)	-0.00343959	0.00594372	0.562801	0.655793
Obesity	Pancreas PDFF	-7.21227e-06	0.00496671	0.998841	0.998841
Metabolic syndrome	PUFA (ASAT)	-0.0102374	0.00590153	0.0828034	0.140942
Metabolic syndrome	Pancreas PDFF	0.0187545	0.00491954	0.000137934	0.000565884
Liver/lipid metabolism	PUFA (ASAT)	0.00324186	0.00590468	0.582988	0.671065
Liver/lipid metabolism	Pancreas PDFF	-0.0022583	0.00491278	0.645749	0.717499
Lipodystrophy	PUFA (ASAT)	-0.0144492	0.00586852	0.0138165	0.0325094
Lipodystrophy	Pancreas PDFF	-0.00429322	0.00491302	0.382207	0.493171
Body fat	PUFA (ASAT)	0.00099713	0.0058774	0.865283	0.91248
Body fat	Pancreas PDFF	0.0244583	0.00491626	6.5543e-07	3.27715e-06
Beta cell +PI	PUFA (ASAT)	-0.00624037	0.0058859	0.289052	0.405342
Beta cell +PI	Pancreas PDFF	-0.0032514	0.00492398	0.509053	0.603322
Beta cell -PI	PUFA (ASAT)	0.000712778	0.00588627	0.903619	0.938825
Beta cell -PI	Pancreas PDFF	0.0103349	0.00491704	0.0355731	0.0685747
Residual glycemic	Pancreas volume	-0.0122789	0.00498217	0.0137221	0.0325094
Residual glycemic	PUFA (VAT)	0.00676978	0.0059089	0.251932	0.369809
Obesity	Pancreas volume	-0.00731295	0.00502864	0.145882	0.233412
Obesity	PUFA (VAT)	0.00670624	0.00596357	0.260796	0.375922
Metabolic syndrome	Pancreas volume	-0.00436855	0.00498816	0.381153	0.493171
Metabolic syndrome	PUFA (VAT)	0.00500505	0.00592174	0.398007	0.49854
Liver/lipid metabolism	Pancreas volume	0.0127672	0.00497601	0.0102989	0.026156
Liver/lipid metabolism	PUFA (VAT)	-0.00431295	0.00592465	0.46664	0.561371
Lipodystrophy	Pancreas volume	0.028817	0.00497159	6.83463e-09	3.77083e-08
Lipodystrophy	PUFA (VAT)	0.00617827	0.00589035	0.294242	0.405342
Body fat	Pancreas volume	-0.0163433	0.00497706	0.00102545	0.00364604
Body fat	PUFA (VAT)	-0.00299214	0.00589612	0.611824	0.699228
Beta cell +PI	Pancreas volume	-0.00043152	0.00498954	0.931081	0.956314
Beta cell +PI	PUFA (VAT)	-0.00442847	0.00590481	0.453275	0.553618
Beta cell -PI	Pancreas volume	-0.00979592	0.0049785	0.0491167	0.0893031
Beta cell -PI	PUFA (VAT)	0.00805138	0.00590628	0.172834	0.267195
Residual glycemic	Thigh IMAT index	-0.0111759	0.00416438	0.00728458	0.0193885
Obesity	Thigh IMAT index	0.00851072	0.00420866	0.043164	0.0812498
Metabolic syndrome	Thigh IMAT index	-0.028459	0.00416782	8.72979e-12	5.17321e-11
Liver/lipid metabolism	Thigh IMAT index	0.00994457	0.00416194	0.0168806	0.0375124
Lipodystrophy	Thigh IMAT index	-0.0546086	0.0041532	2.1333e-39	3.79254e-38
Body fat	Thigh IMAT index	0.0148372	0.00416008	0.000362169	0.00134438
Beta cell +PI	Thigh IMAT index	0.00820906	0.0041718	0.0491043	0.0893031
Beta cell -PI	Thigh IMAT index	-0.00591427	0.0041696	0.156075	0.247247
Residual glycemic	VBM PDFF	-0.012955	0.00513468	0.0116385	0.028297
Obesity	VBM PDFF	-0.00832974	0.00518772	0.108356	0.180593
Metabolic syndrome	VBM PDFF	0.0144497	0.00513909	0.00493033	0.0136009
Liver/lipid metabolism	VBM PDFF	-0.00255287	0.00513157	0.618851	0.702242
Lipodystrophy	VBM PDFF	0.00443977	0.00513182	0.386964	0.495314
Body fat	VBM PDFF	-0.000861222	0.00513689	0.866856	0.91248
Beta cell +PI	VBM PDFF	-0.00617511	0.00514321	0.229901	0.34702
Beta cell -PI	VBM PDFF	-0.00479007	0.00513626	0.351033	0.460371
Residual glycemic	SFA (ASAT)	0.0132376	0.00565834	0.0193174	0.0417675
Residual glycemic	Paraspinal muscle PDFF	-0.0115627	0.00490468	0.018404	0.0403376
Obesity	SFA (ASAT)	-0.00450422	0.00571172	0.430357	0.533776
Obesity	Paraspinal muscle PDFF	0.00368038	0.00495542	0.45767	0.554751
Metabolic syndrome	SFA (ASAT)	-0.00164619	0.0056715	0.771622	0.839861
Metabolic syndrome	Paraspinal muscle PDFF	0.00375171	0.00490931	0.444751	0.547386
Liver/lipid metabolism	SFA (ASAT)	-0.0175622	0.0056733	0.00196616	0.00642011
Liver/lipid metabolism	Paraspinal muscle PDFF	0.00982723	0.00490141	0.0449723	0.0836694
Lipodystrophy	SFA (ASAT)	0.0234729	0.00563836	3.14933e-05	0.00013997
Lipodystrophy	Paraspinal muscle PDFF	-0.0188538	0.00490098	0.000119791	0.000504382
Body fat	SFA (ASAT)	-0.0146581	0.00564735	0.00944831	0.0243827
Body fat	Paraspinal muscle PDFF	0.0113364	0.00490639	0.0208637	0.0445092
Beta cell +PI	SFA (ASAT)	0.0122925	0.00565583	0.0297563	0.0602659
Beta cell +PI	Paraspinal muscle PDFF	-0.00233371	0.00491285	0.634774	0.710236
Beta cell -PI	SFA (ASAT)	0.00527754	0.00565645	0.350822	0.460371
Beta cell -PI	Paraspinal muscle PDFF	-0.00238105	0.00490617	0.627454	0.706991
Residual glycemic	SFA (VAT)	0.0110234	0.00529482	0.037358	0.0711581
Residual glycemic	Internal adipose tissue	-0.0173049	0.00395977	1.2448e-05	6.03537e-05
Obesity	SFA (VAT)	0.000101766	0.00534421	0.984807	0.991001
Obesity	Internal adipose tissue	0.00662369	0.00400273	0.0979747	0.16501
Metabolic syndrome	SFA (VAT)	-0.0373727	0.00530204	1.84667e-12	1.13641e-11
Metabolic syndrome	Internal adipose tissue	-0.0128559	0.00396513	0.00118702	0.00404093
Liver/lipid metabolism	SFA (VAT)	-0.0103885	0.00530891	0.0503809	0.0905724
Liver/lipid metabolism	Internal adipose tissue	0.00457582	0.00396231	0.248165	0.369809
Lipodystrophy	SFA (VAT)	-0.0133302	0.00527799	0.0115547	0.028297
Lipodystrophy	Internal adipose tissue	-0.0362987	0.00395727	4.84237e-20	5.16519e-19
Body fat	SFA (VAT)	-0.0199968	0.00528234	0.00015366	0.000614639
Body fat	Internal adipose tissue	0.0121	0.00396318	0.00226654	0.00725292
Beta cell +PI	SFA (VAT)	0.00449358	0.00529143	0.395767	0.49854
Beta cell +PI	Internal adipose tissue	0.00406901	0.00396854	0.305221	0.413859
Beta cell -PI	SFA (VAT)	0.000239564	0.00529292	0.963899	0.976101
Beta cell -PI	Internal adipose tissue	-0.00722479	0.00396508	0.0684472	0.121684
Residual glycemic	Total muscle mass index	0.0205182	0.00265951	1.24037e-14	1.16741e-13
Obesity	Total muscle mass index	0.00411594	0.00268976	0.125968	0.207783
Metabolic syndrome	Total muscle mass index	0.00595705	0.00266504	0.0254068	0.0534881
Liver/lipid metabolism	Total muscle mass index	0.00776991	0.00265971	0.00348752	0.0101455
Lipodystrophy	Total muscle mass index	0.0469501	0.00264917	5.53067e-70	2.21227e-68
Body fat	Total muscle mass index	-0.0390554	0.00265129	5.66521e-49	1.13304e-47
Beta cell +PI	Total muscle mass index	-0.00646735	0.00266604	0.0152784	0.034922
Beta cell -PI	Total muscle mass index	-0.000488765	0.00266484	0.854476	0.91248
Residual glycemic	Thigh muscle mass index	0.0218081	0.00290715	6.45052e-14	5.43202e-13
Obesity	Thigh muscle mass index	0.00715581	0.00293997	0.0149387	0.0346405
Metabolic syndrome	Thigh muscle mass index	0.0033441	0.00291332	0.251032	0.369809
Liver/lipid metabolism	Thigh muscle mass index	0.00646724	0.00290743	0.0261287	0.0542934
Lipodystrophy	Thigh muscle mass index	0.0471043	0.00289768	3.28388e-59	8.75702e-58
Body fat	Thigh muscle mass index	-0.0430499	0.00289784	8.92199e-50	2.03931e-48
Beta cell +PI	Thigh muscle mass index	-0.00628762	0.00291426	0.0309704	0.0611761
Beta cell -PI	Thigh muscle mass index	-0.00306895	0.00291279	0.292066	0.405342
Residual glycemic	Iliopsoas muscle mass index	0.0116702	0.00327709	0.000369704	0.00134438
Obesity	Iliopsoas muscle mass index	-0.000452665	0.00331233	0.8913	0.932078
Metabolic syndrome	Iliopsoas muscle mass index	0.0137558	0.00328123	2.76845e-05	0.000126558
Liver/lipid metabolism	Iliopsoas muscle mass index	0.0102288	0.00327518	0.00179072	0.00596907
Lipodystrophy	Iliopsoas muscle mass index	0.0410168	0.00326924	4.94688e-36	7.915e-35
Body fat	Iliopsoas muscle mass index	-0.0232083	0.00327231	1.34277e-12	8.59375e-12
Beta cell +PI	Iliopsoas muscle mass index	-0.00989879	0.00328288	0.0025692	0.00790522
Beta cell -PI	Iliopsoas muscle mass index	-0.00446448	0.00328147	0.173676	0.267195

## Sheet: ST7
Supplementary Table 7: Sensitivity analysis for sex-stratified association study of 20 MRI-derived traits and partitioned polygenic scores (pPS) for T2D subtypes. In addition to base model covariates, BMI is added as an additional covariate.
pPS	sex	IDP	beta	se	pval	FDR
Residual glycemic	Female	Total SAT	-0.0211713	0.00399139	1.14389e-07	8.13435e-07
Residual glycemic	Male	Total SAT	-0.029848	0.00466885	1.66592e-10	1.66592e-09
Obesity	Female	Total SAT	-0.00310224	0.00403388	0.441875	0.589167
Obesity	Male	Total SAT	0.00177326	0.00472993	0.707738	0.779511
Metabolic syndrome	Female	Total SAT	-0.00933177	0.00400734	0.0198868	0.0587464
Metabolic syndrome	Male	Total SAT	-0.0202802	0.00468401	1.50134e-05	8.7351e-05
Liver/lipid metabolism	Female	Total SAT	0.0144904	0.00399585	0.000288174	0.00131737
Liver/lipid metabolism	Male	Total SAT	0.00223152	0.00467311	0.632995	0.733908
Lipodystrophy	Female	Total SAT	-0.0496455	0.00397615	1.2265e-35	5.60685e-34
Lipodystrophy	Male	Total SAT	-0.0669275	0.00465227	1.13946e-46	7.29253e-45
Body fat	Female	Total SAT	0.0277157	0.00399345	4.03723e-12	4.45487e-11
Body fat	Male	Total SAT	0.0403913	0.00467052	5.66212e-18	8.23581e-17
Beta cell +PI	Female	Total SAT	-0.00437084	0.0040008	0.274631	0.435059
Beta cell +PI	Male	Total SAT	-0.00161293	0.00468291	0.730527	0.792436
Beta cell -PI	Female	Total SAT	-0.00318298	0.00399742	0.425893	0.577071
Beta cell -PI	Male	Total SAT	-0.0148542	0.00467678	0.00149489	0.00597958
Residual glycemic	Female	Abdominal SAT	-0.0221564	0.00403966	4.19354e-08	3.19508e-07
Residual glycemic	Male	Abdominal SAT	-0.0288488	0.00461396	4.12897e-10	3.77506e-09
Obesity	Female	Abdominal SAT	0.00471817	0.00408279	0.247849	0.406137
Obesity	Male	Abdominal SAT	0.00832193	0.00467371	0.0749974	0.175176
Metabolic syndrome	Female	Abdominal SAT	0.0127481	0.00405554	0.00167257	0.0065271
Metabolic syndrome	Male	Abdominal SAT	-0.0046888	0.00463096	0.311318	0.471798
Liver/lipid metabolism	Female	Abdominal SAT	0.0164323	0.00404403	4.85661e-05	0.000250664
Liver/lipid metabolism	Male	Abdominal SAT	0.00690332	0.00461769	0.134939	0.257027
Lipodystrophy	Female	Abdominal SAT	-0.0173955	0.00403877	1.66217e-05	9.49811e-05
Lipodystrophy	Male	Abdominal SAT	-0.0532551	0.00460649	8.3231e-31	1.90242e-29
Body fat	Female	Abdominal SAT	0.0323419	0.00404028	1.26357e-15	1.61737e-14
Body fat	Male	Abdominal SAT	0.042375	0.00461419	4.60318e-20	8.18344e-19
Beta cell +PI	Female	Abdominal SAT	-0.00465883	0.00404938	0.249951	0.406137
Beta cell +PI	Male	Abdominal SAT	-0.00107023	0.00462764	0.817108	0.851709
Beta cell -PI	Female	Abdominal SAT	-0.00271434	0.00404599	0.50231	0.627681
Beta cell -PI	Male	Abdominal SAT	-0.0135748	0.00462176	0.00331656	0.0123407
Residual glycemic	Female	Thigh SAT	-0.018292	0.00483707	0.000156272	0.000746375
Residual glycemic	Male	Thigh SAT	-0.0303306	0.00519185	5.24656e-09	4.42361e-08
Obesity	Female	Thigh SAT	-0.0152551	0.00488564	0.00179624	0.00692526
Obesity	Male	Thigh SAT	-0.00906884	0.00525857	0.0846193	0.181733
Metabolic syndrome	Female	Thigh SAT	-0.0518886	0.00484089	9.88362e-27	1.97672e-25
Metabolic syndrome	Male	Thigh SAT	-0.044917	0.00520017	6.20556e-18	8.63382e-17
Liver/lipid metabolism	Female	Thigh SAT	0.00887368	0.00484197	0.0668686	0.160887
Liver/lipid metabolism	Male	Thigh SAT	-0.00325142	0.00519578	0.531466	0.639358
Lipodystrophy	Female	Thigh SAT	-0.0987528	0.00478363	1.14772e-93	3.67271e-91
Lipodystrophy	Male	Thigh SAT	-0.0888931	0.00515992	5.47359e-66	8.75775e-64
Body fat	Female	Thigh SAT	0.0152358	0.00484263	0.00165676	0.0065271
Body fat	Male	Thigh SAT	0.0327994	0.00519757	2.84501e-10	2.67766e-09
Beta cell +PI	Female	Thigh SAT	-0.00321321	0.00484683	0.50737	0.627681
Beta cell +PI	Male	Thigh SAT	-0.00421178	0.00520664	0.418568	0.577071
Beta cell -PI	Female	Thigh SAT	-0.00579816	0.00484254	0.231189	0.389371
Beta cell -PI	Male	Thigh SAT	-0.012563	0.00520025	0.0157083	0.0497689
Residual glycemic	Female	MUFA (ASAT)	-0.0174142	0.00816547	0.032969	0.0909489
Residual glycemic	Female	VAT	-0.030446	0.00521191	5.25304e-09	4.42361e-08
Residual glycemic	Male	MUFA (ASAT)	-0.017644	0.0084033	0.0357774	0.0970163
Residual glycemic	Male	VAT	-0.0290686	0.00536212	5.99854e-08	4.3714e-07
Obesity	Female	MUFA (ASAT)	0.00300366	0.00826132	0.716176	0.779511
Obesity	Female	VAT	0.000973862	0.00526828	0.853346	0.87243
Obesity	Male	MUFA (ASAT)	0.0161278	0.00846402	0.0567418	0.141855
Obesity	Male	VAT	-0.00910888	0.00543017	0.0934703	0.191734
Metabolic syndrome	Female	MUFA (ASAT)	0.0179101	0.00820998	0.0291623	0.0818591
Metabolic syndrome	Female	VAT	0.0579955	0.00521754	1.28939e-28	2.75071e-27
Metabolic syndrome	Male	MUFA (ASAT)	0.0145821	0.00842267	0.0834225	0.181733
Metabolic syndrome	Male	VAT	0.0373985	0.00537349	3.52256e-12	4.02578e-11
Liver/lipid metabolism	Female	MUFA (ASAT)	0.0231286	0.00818197	0.0047084	0.0169213
Liver/lipid metabolism	Female	VAT	0.0204979	0.00521823	8.59088e-05	0.000436362
Liver/lipid metabolism	Male	MUFA (ASAT)	0.0111451	0.00842999	0.186162	0.338477
Liver/lipid metabolism	Male	VAT	0.00921092	0.00536493	0.0860191	0.182292
Lipodystrophy	Female	MUFA (ASAT)	-0.00241573	0.00813395	0.766475	0.82143
Lipodystrophy	Female	VAT	0.03627	0.00520725	3.38342e-12	4.00998e-11
Lipodystrophy	Male	MUFA (ASAT)	-0.0150842	0.008377	0.0717766	0.171092
Lipodystrophy	Male	VAT	-0.00262481	0.00537152	0.625093	0.72979
Body fat	Female	MUFA (ASAT)	0.0220733	0.00813623	0.0066764	0.0227282
Body fat	Female	VAT	0.0271917	0.00521825	1.89891e-07	1.2153e-06
Body fat	Male	MUFA (ASAT)	0.0146175	0.00840866	0.0821657	0.181733
Body fat	Male	VAT	0.0300916	0.00536871	2.11264e-08	1.69011e-07
Beta cell +PI	Female	MUFA (ASAT)	-0.00438931	0.00818886	0.59196	0.701582
Beta cell +PI	Female	VAT	-0.00420522	0.00522508	0.420937	0.577071
Beta cell +PI	Male	MUFA (ASAT)	-0.00771298	0.00836974	0.356789	0.523132
Beta cell +PI	Male	VAT	-0.00321789	0.00537654	0.54951	0.658352
Beta cell -PI	Female	MUFA (ASAT)	-0.00320205	0.00819691	0.696069	0.773764
Beta cell -PI	Female	VAT	-0.00202008	0.00522066	0.698806	0.773764
Beta cell -PI	Male	MUFA (ASAT)	-0.0104792	0.00835744	0.209906	0.363081
Beta cell -PI	Male	VAT	-0.00338302	0.00537096	0.528786	0.639358
Residual glycemic	Female	MUFA (VAT)	-0.0257749	0.00772916	0.000855882	0.00355691
Residual glycemic	Female	Liver PDFF	0.00106838	0.00633408	0.866056	0.879803
Residual glycemic	Male	MUFA (VAT)	-0.0156361	0.00789815	0.0477558	0.123241
Residual glycemic	Male	Liver PDFF	0.00582776	0.00658758	0.376352	0.540248
Obesity	Female	MUFA (VAT)	-0.00309023	0.00782139	0.692775	0.773764
Obesity	Female	Liver PDFF	0.00249534	0.00639576	0.696426	0.773764
Obesity	Male	MUFA (VAT)	-0.0157816	0.00795364	0.0472536	0.122936
Obesity	Male	Liver PDFF	0.00555816	0.00666276	0.404172	0.567259
Metabolic syndrome	Female	MUFA (VAT)	0.0421004	0.00776569	6.01068e-08	4.3714e-07
Metabolic syndrome	Female	Liver PDFF	0.0522466	0.00634183	1.85545e-16	2.47394e-15
Metabolic syndrome	Male	MUFA (VAT)	0.0412772	0.00790937	1.8271e-07	1.19321e-06
Metabolic syndrome	Male	Liver PDFF	0.0441717	0.00659528	2.1819e-11	2.32736e-10
Liver/lipid metabolism	Female	MUFA (VAT)	0.0221138	0.0077466	0.00431456	0.0156893
Liver/lipid metabolism	Female	Liver PDFF	0.0908094	0.00629855	7.03627e-47	5.62902e-45
Liver/lipid metabolism	Male	MUFA (VAT)	0.0140151	0.00792154	0.076876	0.176981
Liver/lipid metabolism	Male	Liver PDFF	0.107459	0.00653031	2.07556e-60	2.21394e-58
Lipodystrophy	Female	MUFA (VAT)	0.018768	0.00769991	0.0148038	0.0473721
Lipodystrophy	Female	Liver PDFF	0.036396	0.00632472	8.81832e-09	7.23555e-08
Lipodystrophy	Male	MUFA (VAT)	-0.0025902	0.00787679	0.742281	0.799764
Lipodystrophy	Male	Liver PDFF	0.036236	0.00657727	3.65132e-08	2.84981e-07
Body fat	Female	MUFA (VAT)	0.0321783	0.00769943	2.94116e-05	0.000162271
Body fat	Female	Liver PDFF	0.0178956	0.00633871	0.00475911	0.0169213
Body fat	Male	MUFA (VAT)	0.026537	0.00789791	0.000781525	0.00329063
Body fat	Male	Liver PDFF	0.0101324	0.00659162	0.124269	0.242476
Beta cell +PI	Female	MUFA (VAT)	0.00533694	0.0077523	0.491191	0.627681
Beta cell +PI	Female	Liver PDFF	0.00421028	0.0063424	0.506806	0.627681
Beta cell +PI	Male	MUFA (VAT)	-0.00730392	0.0078634	0.352982	0.520527
Beta cell +PI	Male	Liver PDFF	0.0114809	0.00659689	0.0818154	0.181733
Beta cell -PI	Female	MUFA (VAT)	-0.013051	0.00775922	0.0925908	0.191734
Beta cell -PI	Female	Liver PDFF	0.00298663	0.00633099	0.637112	0.736014
Beta cell -PI	Male	MUFA (VAT)	-0.00573907	0.0078558	0.465065	0.612431
Beta cell -PI	Male	Liver PDFF	-0.00126331	0.00659017	0.847982	0.869725
Residual glycemic	Female	PUFA (ASAT)	-0.00527785	0.00831611	0.525665	0.639358
Residual glycemic	Female	Pancreas PDFF	-0.00456285	0.00688577	0.507563	0.627681
Residual glycemic	Male	PUFA (ASAT)	0.00506284	0.00849865	0.55137	0.658352
Residual glycemic	Male	Pancreas PDFF	-0.00323116	0.00709971	0.649034	0.74709
Obesity	Female	PUFA (ASAT)	0.00367132	0.0084125	0.662545	0.754499
Obesity	Female	Pancreas PDFF	-0.0074354	0.00695272	0.284892	0.438296
Obesity	Male	PUFA (ASAT)	-0.00665183	0.00855974	0.437109	0.585251
Obesity	Male	Pancreas PDFF	0.00825986	0.0071805	0.250028	0.406137
Metabolic syndrome	Female	PUFA (ASAT)	-0.0125569	0.00836096	0.133157	0.255151
Metabolic syndrome	Female	Pancreas PDFF	0.0291624	0.00690319	2.40582e-05	0.000135064
Metabolic syndrome	Male	PUFA (ASAT)	-0.0120495	0.0085173	0.157176	0.294131
Metabolic syndrome	Male	Pancreas PDFF	0.0108927	0.00711612	0.125858	0.244088
Liver/lipid metabolism	Female	PUFA (ASAT)	0.00941921	0.00833366	0.258385	0.415493
Liver/lipid metabolism	Female	Pancreas PDFF	0.00109899	0.00688398	0.873163	0.884215
Liver/lipid metabolism	Male	PUFA (ASAT)	-0.00193769	0.00852492	0.820196	0.852152
Liver/lipid metabolism	Male	Pancreas PDFF	-0.0123596	0.00708896	0.0812628	0.181733
Lipodystrophy	Female	PUFA (ASAT)	-0.0168073	0.00828166	0.0424299	0.113146
Lipodystrophy	Female	Pancreas PDFF	1.97845e-05	0.00688156	0.997706	0.997706
Lipodystrophy	Male	PUFA (ASAT)	-0.0134326	0.00847103	0.112829	0.224256
Lipodystrophy	Male	Pancreas PDFF	-0.0122476	0.00709376	0.0842691	0.181733
Body fat	Female	PUFA (ASAT)	0.00229296	0.00828723	0.782025	0.827523
Body fat	Female	Pancreas PDFF	0.0280073	0.00688935	4.81593e-05	0.000250664
Body fat	Male	PUFA (ASAT)	-0.00227867	0.00850373	0.788733	0.827523
Body fat	Male	Pancreas PDFF	0.0240512	0.00710219	0.00070951	0.00302724
Beta cell +PI	Female	PUFA (ASAT)	-0.00569651	0.00833868	0.494527	0.627681
Beta cell +PI	Female	Pancreas PDFF	-0.00774688	0.00689474	0.2612	0.417919
Beta cell +PI	Male	PUFA (ASAT)	-0.00661655	0.00846354	0.434362	0.584017
Beta cell +PI	Male	Pancreas PDFF	0.0084144	0.00710995	0.236639	0.394398
Beta cell -PI	Female	PUFA (ASAT)	0.0103036	0.00834654	0.217047	0.373414
Beta cell -PI	Female	Pancreas PDFF	0.0132254	0.00688186	0.0546491	0.137698
Beta cell -PI	Male	PUFA (ASAT)	-0.00696956	0.00845131	0.409572	0.572327
Beta cell -PI	Male	Pancreas PDFF	0.0085933	0.00710211	0.226309	0.385206
Residual glycemic	Female	Pancreas volume	-0.0197022	0.00711973	0.0056585	0.019898
Residual glycemic	Female	PUFA (VAT)	0.00782885	0.0082581	0.343135	0.508348
Residual glycemic	Male	Pancreas volume	-0.00627132	0.00727005	0.388356	0.552328
Residual glycemic	Male	PUFA (VAT)	0.0056739	0.00845675	0.502275	0.627681
Obesity	Female	Pancreas volume	-0.015736	0.00718214	0.0284651	0.0806091
Obesity	Female	PUFA (VAT)	0.0046538	0.00835363	0.577468	0.686951
Obesity	Male	Pancreas volume	-0.00384045	0.00734494	0.601071	0.709752
Obesity	Male	PUFA (VAT)	0.0122272	0.00851568	0.15107	0.284367
Metabolic syndrome	Female	Pancreas volume	0.00477645	0.00713819	0.503414	0.627681
Metabolic syndrome	Female	PUFA (VAT)	0.00753414	0.00830239	0.364175	0.529709
Metabolic syndrome	Male	Pancreas volume	-0.00284937	0.00729545	0.696121	0.773764
Metabolic syndrome	Male	PUFA (VAT)	-0.0031182	0.00847596	0.712963	0.779511
Liver/lipid metabolism	Female	Pancreas volume	0.0122721	0.00709991	0.0839174	0.181733
Liver/lipid metabolism	Female	PUFA (VAT)	0.00625241	0.00827598	0.449968	0.597467
Liver/lipid metabolism	Male	Pancreas volume	0.0147099	0.00727117	0.0430834	0.11394
Liver/lipid metabolism	Male	PUFA (VAT)	-0.0211752	0.00847979	0.0125315	0.040506
Lipodystrophy	Female	Pancreas volume	0.0271897	0.00710267	0.000129567	0.000637868
Lipodystrophy	Female	PUFA (VAT)	0.00553355	0.0082255	0.501129	0.627681
Lipodystrophy	Male	Pancreas volume	0.0335186	0.00725585	3.8734e-06	2.29535e-05
Lipodystrophy	Male	PUFA (VAT)	0.00669287	0.00843266	0.427393	0.577071
Body fat	Female	Pancreas volume	-0.0165025	0.00709372	0.0200105	0.0587464
Body fat	Female	PUFA (VAT)	0.00367751	0.00822834	0.654931	0.748875
Body fat	Male	Pancreas volume	-0.0120089	0.00728899	0.0994662	0.201451
Body fat	Male	PUFA (VAT)	-0.016643	0.00845769	0.0491116	0.125726
Beta cell +PI	Female	Pancreas volume	0.00448436	0.0071387	0.529896	0.639358
Beta cell +PI	Female	PUFA (VAT)	-0.0022197	0.00828	0.788642	0.827523
Beta cell +PI	Male	Pancreas volume	-0.00503115	0.00726984	0.48891	0.627681
Beta cell +PI	Male	PUFA (VAT)	-0.00773809	0.00841849	0.358019	0.523132
Beta cell -PI	Female	Pancreas volume	-0.00761711	0.00711096	0.284103	0.438296
Beta cell -PI	Female	PUFA (VAT)	0.0130938	0.00828738	0.114135	0.225451
Beta cell -PI	Male	Pancreas volume	-0.0115633	0.00726467	0.111466	0.223533
Beta cell -PI	Male	PUFA (VAT)	0.00179749	0.0084105	0.830769	0.85481
Residual glycemic	Female	Thigh IMAT index	-0.00764316	0.00574873	0.183687	0.335884
Residual glycemic	Male	Thigh IMAT index	-0.0142527	0.00592312	0.016126	0.0505913
Obesity	Female	Thigh IMAT index	0.0126177	0.00579788	0.0295478	0.0822199
Obesity	Male	Thigh IMAT index	-0.000459069	0.00600152	0.939028	0.947915
Metabolic syndrome	Female	Thigh IMAT index	-0.0187527	0.00576091	0.00113532	0.00465772
Metabolic syndrome	Male	Thigh IMAT index	-0.03138	0.00594198	1.29946e-07	9.03973e-07
Liver/lipid metabolism	Female	Thigh IMAT index	0.0186615	0.00574495	0.00116291	0.00471053
Liver/lipid metabolism	Male	Thigh IMAT index	0.00132111	0.00591652	0.823312	0.85262
Lipodystrophy	Female	Thigh IMAT index	-0.0362853	0.005733	2.52073e-10	2.44434e-09
Lipodystrophy	Male	Thigh IMAT index	-0.0690995	0.00590584	1.66e-31	4.42666e-30
Body fat	Female	Thigh IMAT index	0.011571	0.00574118	0.0438731	0.115077
Body fat	Male	Thigh IMAT index	0.0221703	0.0059227	0.000182212	0.000845043
Beta cell +PI	Female	Thigh IMAT index	0.0112716	0.00575633	0.0502307	0.12757
Beta cell +PI	Male	Thigh IMAT index	0.00744726	0.00593311	0.209421	0.363081
Beta cell -PI	Female	Thigh IMAT index	-0.00734255	0.00575962	0.202385	0.361419
Beta cell -PI	Male	Thigh IMAT index	-0.00401385	0.0059222	0.497931	0.627681
Residual glycemic	Female	VBM PDFF	-0.0108636	0.00705598	0.123666	0.242476
Residual glycemic	Male	VBM PDFF	-0.0127578	0.00724175	0.0781358	0.178596
Obesity	Female	VBM PDFF	-0.0149432	0.00712434	0.0359637	0.0970163
Obesity	Male	VBM PDFF	-0.00293232	0.00732496	0.688926	0.773764
Metabolic syndrome	Female	VBM PDFF	0.0164732	0.00707646	0.0199281	0.0587464
Metabolic syndrome	Male	VBM PDFF	0.0135349	0.00725883	0.0622521	0.152833
Liver/lipid metabolism	Female	VBM PDFF	-0.00603988	0.00705437	0.391903	0.554907
Liver/lipid metabolism	Male	VBM PDFF	-0.00500051	0.00723185	0.489288	0.627681
Lipodystrophy	Female	VBM PDFF	0.011982	0.00705149	0.0892954	0.18799
Lipodystrophy	Male	VBM PDFF	-0.00196312	0.00723683	0.786188	0.827523
Body fat	Female	VBM PDFF	0.00699784	0.00706284	0.321797	0.483451
Body fat	Male	VBM PDFF	-0.00860578	0.00724683	0.235037	0.393779
Beta cell +PI	Female	VBM PDFF	-0.000364955	0.00706576	0.958807	0.962794
Beta cell +PI	Male	VBM PDFF	-0.00605079	0.00725291	0.404147	0.567259
Beta cell -PI	Female	VBM PDFF	-0.00466849	0.00705292	0.508029	0.627681
Beta cell -PI	Male	VBM PDFF	-0.00305073	0.00724503	0.673702	0.764485
Residual glycemic	Female	SFA (ASAT)	0.0191611	0.00816703	0.0189819	0.0578495
Residual glycemic	Female	Paraspinal muscle PDFF	-0.0147213	0.00661894	0.0261525	0.0747213
Residual glycemic	Male	SFA (ASAT)	0.00868193	0.00841051	0.301963	0.460134
Residual glycemic	Male	Paraspinal muscle PDFF	-0.0067065	0.00688972	0.330364	0.491705
Obesity	Female	SFA (ASAT)	-0.00621617	0.00826304	0.451891	0.597542
Obesity	Female	Paraspinal muscle PDFF	-0.00446503	0.00668419	0.504143	0.627681
Obesity	Male	SFA (ASAT)	-0.00552391	0.00847124	0.514362	0.630635
Obesity	Male	Paraspinal muscle PDFF	0.00903385	0.0069682	0.19484	0.351212
Metabolic syndrome	Female	SFA (ASAT)	-0.000414144	0.00821317	0.959785	0.962794
Metabolic syndrome	Female	Paraspinal muscle PDFF	0.015165	0.00663863	0.0223609	0.0650499
Metabolic syndrome	Male	SFA (ASAT)	0.00213401	0.00842977	0.800155	0.836763
Metabolic syndrome	Male	Paraspinal muscle PDFF	-0.00437327	0.00690615	0.526583	0.639358
Liver/lipid metabolism	Female	SFA (ASAT)	-0.0285089	0.00818263	0.000495299	0.00220133
Liver/lipid metabolism	Female	Paraspinal muscle PDFF	0.00717473	0.00661779	0.278308	0.438296
Liver/lipid metabolism	Male	SFA (ASAT)	-0.00690101	0.00843653	0.413376	0.575132
Liver/lipid metabolism	Male	Paraspinal muscle PDFF	0.00546743	0.00687988	0.426799	0.577071
Lipodystrophy	Female	SFA (ASAT)	0.0207255	0.00813397	0.0108439	0.0361465
Lipodystrophy	Female	Paraspinal muscle PDFF	-0.0113741	0.00661516	0.0855586	0.182292
Lipodystrophy	Male	SFA (ASAT)	0.0289144	0.00838056	0.000561898	0.00242983
Lipodystrophy	Male	Paraspinal muscle PDFF	-0.0238296	0.00688241	0.000536619	0.0023523
Body fat	Female	SFA (ASAT)	-0.0190147	0.00813858	0.0194858	0.0587464
Body fat	Female	Paraspinal muscle PDFF	0.0166773	0.0066249	0.0118317	0.0390323
Body fat	Male	SFA (ASAT)	-0.00904192	0.00841542	0.282642	0.438296
Body fat	Male	Paraspinal muscle PDFF	0.00744363	0.0068942	0.280292	0.438296
Beta cell +PI	Female	SFA (ASAT)	0.00945748	0.0081904	0.248231	0.406137
Beta cell +PI	Female	Paraspinal muscle PDFF	-0.00335027	0.00662851	0.61326	0.7214
Beta cell +PI	Male	SFA (ASAT)	0.0146575	0.00837524	0.0801227	0.181733
Beta cell +PI	Male	Paraspinal muscle PDFF	0.00606804	0.00689992	0.379176	0.54168
Beta cell -PI	Female	SFA (ASAT)	-0.0088422	0.00819846	0.28082	0.438296
Beta cell -PI	Female	Paraspinal muscle PDFF	0.00585166	0.00661645	0.376485	0.540248
Beta cell -PI	Male	SFA (ASAT)	0.0175304	0.00836276	0.0360779	0.0970163
Beta cell -PI	Male	Paraspinal muscle PDFF	-0.00828484	0.0068922	0.229355	0.388327
Residual glycemic	Female	SFA (VAT)	0.0128297	0.00763975	0.0931077	0.191734
Residual glycemic	Female	Internal adipose tissue	-0.0162443	0.00556285	0.00350284	0.012884
Residual glycemic	Male	SFA (VAT)	0.0081829	0.00791197	0.30104	0.460134
Residual glycemic	Male	Internal adipose tissue	-0.0226102	0.00580719	9.91686e-05	0.000495843
Obesity	Female	SFA (VAT)	-0.00228477	0.00772871	0.767524	0.82143
Obesity	Female	Internal adipose tissue	0.00949631	0.00561887	0.0910298	0.190389
Obesity	Male	SFA (VAT)	0.00173885	0.00796785	0.827251	0.853936
Obesity	Male	Internal adipose tissue	-0.0073751	0.00587881	0.209668	0.363081
Metabolic syndrome	Female	SFA (VAT)	-0.0403292	0.00767412	1.4995e-07	9.99668e-07
Metabolic syndrome	Female	Internal adipose tissue	0.00393015	0.00558294	0.481468	0.627681
Metabolic syndrome	Male	SFA (VAT)	-0.0327097	0.00792529	3.6926e-05	0.000200276
Metabolic syndrome	Male	Internal adipose tissue	-0.00730555	0.00582469	0.209772	0.363081
Liver/lipid metabolism	Female	SFA (VAT)	-0.0237854	0.00765439	0.00189098	0.00720373
Liver/lipid metabolism	Female	Internal adipose tissue	0.0169421	0.00556679	0.00234214	0.00881748
Liver/lipid metabolism	Male	SFA (VAT)	0.00781066	0.0079352	0.324982	0.485955
Liver/lipid metabolism	Male	Internal adipose tissue	-0.00380857	0.00580838	0.512024	0.630183
Lipodystrophy	Female	SFA (VAT)	-0.0200808	0.00760838	0.00831668	0.0280141
Lipodystrophy	Female	Internal adipose tissue	-0.0153053	0.00556009	0.00591604	0.0205775
Lipodystrophy	Male	SFA (VAT)	-0.0038323	0.00788972	0.627163	0.72979
Lipodystrophy	Male	Internal adipose tissue	-0.0505138	0.00580313	3.45402e-18	5.52643e-17
Body fat	Female	SFA (VAT)	-0.0290198	0.00760895	0.000137356	0.00066597
Body fat	Female	Internal adipose tissue	0.0132557	0.00556902	0.0173104	0.0534798
Body fat	Male	SFA (VAT)	-0.00707947	0.00791389	0.371036	0.537247
Body fat	Male	Internal adipose tissue	0.023926	0.00581437	3.88898e-05	0.000207412
Beta cell +PI	Female	SFA (VAT)	-0.00207223	0.00766052	0.786774	0.827523
Beta cell +PI	Female	Internal adipose tissue	0.00443055	0.0055732	0.426639	0.577071
Beta cell +PI	Male	SFA (VAT)	0.0136225	0.00787574	0.0837108	0.181733
Beta cell +PI	Male	Internal adipose tissue	0.00740497	0.00582034	0.203298	0.361419
Beta cell -PI	Female	SFA (VAT)	-0.00260119	0.00766798	0.734444	0.793993
Beta cell -PI	Female	Internal adipose tissue	-0.0103697	0.00556801	0.0625661	0.152833
Beta cell -PI	Male	SFA (VAT)	0.0031233	0.00786883	0.691432	0.773764
Beta cell -PI	Male	Internal adipose tissue	-0.00473162	0.00581446	0.415789	0.575984
Residual glycemic	Female	Total muscle mass index	0.0295055	0.00591036	6.02477e-07	3.70755e-06
Residual glycemic	Male	Total muscle mass index	0.0387897	0.00581553	2.63302e-11	2.71796e-10
Obesity	Female	Total muscle mass index	0.00677722	0.00596515	0.255914	0.413599
Obesity	Male	Total muscle mass index	0.00263358	0.00589871	0.655265	0.748875
Metabolic syndrome	Female	Total muscle mass index	0.00898157	0.00592788	0.129754	0.250129
Metabolic syndrome	Male	Total muscle mass index	0.00929448	0.00584418	0.111766	0.223533
Liver/lipid metabolism	Female	Total muscle mass index	0.0160374	0.00591065	0.00666773	0.0227282
Liver/lipid metabolism	Male	Total muscle mass index	0.00805171	0.00581488	0.16617	0.307366
Lipodystrophy	Female	Total muscle mass index	0.0715272	0.00588085	6.60357e-34	2.64143e-32
Lipodystrophy	Male	Total muscle mass index	0.0791446	0.00579687	3.16706e-42	1.6891e-40
Body fat	Female	Total muscle mass index	-0.052941	0.00589414	2.90818e-19	4.89798e-18
Body fat	Male	Total muscle mass index	-0.0692721	0.00580065	9.52856e-33	3.04914e-31
Beta cell +PI	Female	Total muscle mass index	-0.00766881	0.0059222	0.195362	0.351212
Beta cell +PI	Male	Total muscle mass index	-0.0104617	0.00583119	0.072816	0.171332
Beta cell -PI	Female	Total muscle mass index	0.0021679	0.00592548	0.714474	0.779511
Beta cell -PI	Male	Total muscle mass index	-0.00098956	0.00582112	0.865016	0.879803
Residual glycemic	Female	Thigh muscle mass index	0.0288641	0.00617942	3.01836e-06	1.82241e-05
Residual glycemic	Male	Thigh muscle mass index	0.0383613	0.00615391	4.65978e-10	4.14203e-09
Obesity	Female	Thigh muscle mass index	0.00788748	0.00623613	0.205957	0.363081
Obesity	Male	Thigh muscle mass index	0.00766361	0.00624091	0.219477	0.375576
Metabolic syndrome	Female	Thigh muscle mass index	0.00848847	0.0061973	0.170795	0.314106
Metabolic syndrome	Male	Thigh muscle mass index	0.00890927	0.00618375	0.149671	0.283402
Liver/lipid metabolism	Female	Thigh muscle mass index	0.0138413	0.00617959	0.0251128	0.0723973
Liver/lipid metabolism	Male	Thigh muscle mass index	0.0062134	0.00615261	0.312566	0.471798
Lipodystrophy	Female	Thigh muscle mass index	0.0745065	0.00614823	1.13091e-33	4.02101e-32
Lipodystrophy	Male	Thigh muscle mass index	0.072073	0.00614153	1.09982e-31	3.19948e-30
Body fat	Female	Thigh muscle mass index	-0.0533099	0.00616291	5.55728e-18	8.23581e-17
Body fat	Male	Thigh muscle mass index	-0.0715195	0.0061382	2.92867e-31	7.20902e-30
Beta cell +PI	Female	Thigh muscle mass index	-0.00685339	0.00619136	0.268339	0.427207
Beta cell +PI	Male	Thigh muscle mass index	-0.0102355	0.00616983	0.0971401	0.197993
Beta cell -PI	Female	Thigh muscle mass index	-0.00444644	0.00619464	0.472897	0.620193
Beta cell -PI	Male	Thigh muscle mass index	-0.00309369	0.00615873	0.615445	0.7214
Residual glycemic	Female	Iliopsoas muscle mass index	0.0119467	0.00674686	0.0766265	0.176981
Residual glycemic	Male	Iliopsoas muscle mass index	0.0241267	0.00643524	0.000177999	0.000837645
Obesity	Female	Iliopsoas muscle mass index	-0.00790611	0.0068054	0.245356	0.406137
Obesity	Male	Iliopsoas muscle mass index	0.00185905	0.00652172	0.775605	0.827312
Metabolic syndrome	Female	Iliopsoas muscle mass index	0.0128253	0.00676267	0.0579118	0.143657
Metabolic syndrome	Male	Iliopsoas muscle mass index	0.023189	0.00645952	0.000331706	0.00149501
Liver/lipid metabolism	Female	Iliopsoas muscle mass index	0.0125057	0.00674395	0.0637028	0.154431
Liver/lipid metabolism	Male	Iliopsoas muscle mass index	0.0160983	0.00642823	0.012278	0.0400915
Lipodystrophy	Female	Iliopsoas muscle mass index	0.0503414	0.00672575	7.48099e-14	9.20737e-13
Lipodystrophy	Male	Iliopsoas muscle mass index	0.0671833	0.00642291	1.56537e-25	2.94657e-24
Body fat	Female	Iliopsoas muscle mass index	-0.035444	0.00673396	1.42928e-07	9.73126e-07
Body fat	Male	Iliopsoas muscle mass index	-0.0330298	0.00643422	2.87484e-07	1.80382e-06
Beta cell +PI	Female	Iliopsoas muscle mass index	-0.0121481	0.00675613	0.0721793	0.171092
Beta cell +PI	Male	Iliopsoas muscle mass index	-0.015335	0.00644661	0.0173809	0.0534798
Beta cell -PI	Female	Iliopsoas muscle mass index	-0.00936611	0.00675983	0.1659	0.307366
Beta cell -PI	Male	Iliopsoas muscle mass index	-0.00238569	0.00643589	0.710876	0.779511

## Sheet: ST8
Supplementary Table 8: Association study of abdominal subcutaneous adipose tissue (ASAT) and visceral adipose tissue (VAT) with pPS for T2D subtypes. ASAT and VAT are expressed as indices (divided by height2).
pPS	IDP	beta	se	pval	FDR
Residual glycemic	ASAT index	-0.0213561	0.00452268	2.34374e-06	3.40908e-06
Obesity	ASAT index	0.0995346	0.00449947	9.59682e-108	1.53549e-106
Metabolic syndrome	ASAT index	-0.00681014	0.00452829	0.132613	0.151558
Liver/lipid metabolism	ASAT index	0.00612856	0.00452572	0.175693	0.187406
Lipodystrophy	ASAT index	-0.0450851	0.0045177	2.00083e-23	1.06711e-22
Body fat	ASAT index	0.0383764	0.004523	2.24017e-17	8.96069e-17
Beta cell +PI	ASAT index	-0.0249919	0.00452898	3.44714e-08	6.89429e-08
Beta cell -PI	ASAT index	-0.0234507	0.00452629	2.21828e-07	3.94361e-07
Residual glycemic	VAT index	-0.028632	0.00457692	3.99919e-10	9.14101e-10
Obesity	VAT index	0.0780782	0.00456627	2.67357e-65	2.13886e-64
Metabolic syndrome	VAT index	0.0307431	0.00458102	1.96077e-11	6.27446e-11
Liver/lipid metabolism	VAT index	0.00990664	0.00458085	0.0305767	0.0376329
Lipodystrophy	VAT index	-0.00352733	0.00457892	0.441103	0.441103
Body fat	VAT index	0.0304072	0.00457996	3.19706e-11	8.52549e-11
Beta cell +PI	VAT index	-0.023412	0.00458459	3.29474e-07	5.27159e-07
Beta cell -PI	VAT index	-0.0184561	0.00458225	5.64276e-05	7.52368e-05

## Sheet: ST9
Supplementary Table 9: Ancestry-stratified association study of 20 MRI-derived traits reflecting body composition and fatty acid composition in non-European groups in the UK Biobank imaging cohort: South Asians (n=451), admixed African ancestry (n=224), and East Asians (n=207).
Ancestry	pPS	IDP	beta	se	pval	FDR
East Asian	Residual glycemic	Pancreas volume	-0.003318	0.0636683	0.958495	0.989414
East Asian	Residual glycemic	SFA (VAT)	-0.0710344	0.0815937	0.385429	0.811108
East Asian	Residual glycemic	PUFA (VAT)	0.136382	0.0840815	0.106986	0.674111
East Asian	Residual glycemic	MUFA (VAT)	-0.100486	0.0836456	0.231593	0.699149
East Asian	Residual glycemic	SFA (SAT)	-0.0061641	0.0812358	0.93962	0.989414
East Asian	Residual glycemic	PUFA (SAT)	0.0455191	0.0822455	0.580811	0.868502
East Asian	Residual glycemic	MUFA (SAT)	-0.0511206	0.0831304	0.539562	0.853701
East Asian	Residual glycemic	VBM PDFF	-0.101216	0.104989	0.337517	0.79183
East Asian	Residual glycemic	Thigh muscle mass index	0.0294892	0.0441217	0.504745	0.842254
East Asian	Residual glycemic	Total muscle mass index	0.03353	0.0410092	0.414637	0.811108
East Asian	Residual glycemic	Iliopsoas muscle mass index	0.029627	0.0443912	0.505352	0.842254
East Asian	Residual glycemic	Paraspinal muscle PDFF	0.0585471	0.0782294	0.455397	0.817696
East Asian	Residual glycemic	Liver PDFF	0.014358	0.0798652	0.857571	0.97313
East Asian	Residual glycemic	Pancreas PDFF	-0.0883191	0.083323	0.290937	0.752458
East Asian	Residual glycemic	Thigh IMAT index	-0.114035	0.0709142	0.109543	0.674111
East Asian	Residual glycemic	Visceral fat	-0.0898809	0.0628905	0.154582	0.684102
East Asian	Residual glycemic	Internal fat	-0.129028	0.0645463	0.0470186	0.59131
East Asian	Residual glycemic	Thigh subq fat	-0.131741	0.0606177	0.0309813	0.59131
East Asian	Residual glycemic	Abdominal subq fat	-0.118681	0.0672542	0.0792112	0.667042
East Asian	Residual glycemic	Total subq fat	-0.130383	0.0641682	0.0435426	0.59131
East Asian	Obesity	Pancreas volume	0.0330402	0.0626187	0.598381	0.878357
East Asian	Obesity	SFA (VAT)	-0.0070681	0.0780872	0.928003	0.989414
East Asian	Obesity	PUFA (VAT)	0.00834921	0.0809863	0.918032	0.989414
East Asian	Obesity	MUFA (VAT)	0.00821188	0.0802395	0.918627	0.989414
East Asian	Obesity	SFA (SAT)	0.0154882	0.0775339	0.84195	0.97313
East Asian	Obesity	PUFA (SAT)	-0.005473	0.078589	0.944576	0.989414
East Asian	Obesity	MUFA (SAT)	-0.0146023	0.0794463	0.854428	0.97313
East Asian	Obesity	VBM PDFF	-0.0486188	0.0954065	0.611541	0.879316
East Asian	Obesity	Thigh muscle mass index	0.114332	0.0449819	0.0118596	0.59131
East Asian	Obesity	Total muscle mass index	0.11421	0.0417204	0.00680173	0.59131
East Asian	Obesity	Iliopsoas muscle mass index	0.0876286	0.0455905	0.056149	0.638931
East Asian	Obesity	Paraspinal muscle PDFF	0.0233079	0.0738077	0.752602	0.967315
East Asian	Obesity	Liver PDFF	0.0922053	0.0748629	0.220019	0.699149
East Asian	Obesity	Pancreas PDFF	-0.0051922	0.079844	0.948241	0.989414
East Asian	Obesity	Thigh IMAT index	0.0703915	0.0738063	0.341476	0.79183
East Asian	Obesity	Visceral fat	0.11997	0.0633851	0.0598998	0.638931
East Asian	Obesity	Internal fat	0.0442619	0.0659104	0.50268	0.842254
East Asian	Obesity	Thigh subq fat	0.0376814	0.0620267	0.544235	0.853701
East Asian	Obesity	Abdominal subq fat	0.0824331	0.0683427	0.229235	0.699149
East Asian	Obesity	Total subq fat	0.0755024	0.0653967	0.249718	0.717333
East Asian	Metabolic syndrome	Pancreas volume	0.0650693	0.0673839	0.33548	0.79183
East Asian	Metabolic syndrome	SFA (VAT)	-0.125777	0.092731	0.177105	0.699149
East Asian	Metabolic syndrome	PUFA (VAT)	0.141971	0.0960612	0.141612	0.684102
East Asian	Metabolic syndrome	MUFA (VAT)	-0.0342292	0.095852	0.721536	0.946277
East Asian	Metabolic syndrome	SFA (SAT)	-0.0799294	0.0924307	0.388615	0.811108
East Asian	Metabolic syndrome	PUFA (SAT)	0.204689	0.0923582	0.0282431	0.59131
East Asian	Metabolic syndrome	MUFA (SAT)	-0.1297	0.0943371	0.17131	0.699149
East Asian	Metabolic syndrome	VBM PDFF	0.0914555	0.112146	0.416869	0.811108
East Asian	Metabolic syndrome	Thigh muscle mass index	0.0343972	0.0484146	0.478317	0.840996
East Asian	Metabolic syndrome	Total muscle mass index	0.0216318	0.0450603	0.631756	0.886675
East Asian	Metabolic syndrome	Iliopsoas muscle mass index	0.0755743	0.0484563	0.120573	0.684102
East Asian	Metabolic syndrome	Paraspinal muscle PDFF	0.0302707	0.0893097	0.735131	0.956268				38312
East Asian	Metabolic syndrome	Liver PDFF	0.118098	0.0905357	0.194095	0.699149
East Asian	Metabolic syndrome	Pancreas PDFF	0.0370449	0.0953697	0.698268	0.931787
East Asian	Metabolic syndrome	Thigh IMAT index	-0.116734	0.0778977	0.135712	0.684102
East Asian	Metabolic syndrome	Visceral fat	-0.0509495	0.0688123	0.459954	0.817696
East Asian	Metabolic syndrome	Internal fat	-0.0603733	0.0709463	0.395845	0.811108
East Asian	Metabolic syndrome	Thigh subq fat	-0.12115	0.0663034	0.0692205	0.651487
East Asian	Metabolic syndrome	Abdominal subq fat	-0.12282	0.0733615	0.0957247	0.674111
East Asian	Metabolic syndrome	Total subq fat	-0.121166	0.0701444	0.0857084	0.66788
East Asian	Liver/lipid metabolism	Pancreas volume	0.0382852	0.0613365	0.533277	0.853701
East Asian	Liver/lipid metabolism	SFA (VAT)	-0.100736	0.0800538	0.210301	0.699149
East Asian	Liver/lipid metabolism	PUFA (VAT)	0.021788	0.0834622	0.794425	0.97313
East Asian	Liver/lipid metabolism	MUFA (VAT)	0.0931155	0.0823472	0.260033	0.717333
East Asian	Liver/lipid metabolism	SFA (SAT)	-0.10024	0.0794935	0.209353	0.699149
East Asian	Liver/lipid metabolism	PUFA (SAT)	0.0392669	0.080943	0.62833	0.886675
East Asian	Liver/lipid metabolism	MUFA (SAT)	0.135422	0.0811198	0.0972086	0.674111
East Asian	Liver/lipid metabolism	VBM PDFF	0.0469589	0.0931903	0.615521	0.879316
East Asian	Liver/lipid metabolism	Thigh muscle mass index	-0.0086548	0.0443306	0.845427	0.97313
East Asian	Liver/lipid metabolism	Total muscle mass index	-0.0334911	0.0411583	0.416865	0.811108
East Asian	Liver/lipid metabolism	Iliopsoas muscle mass index	-0.0338028	0.0445359	0.448828	0.816051
East Asian	Liver/lipid metabolism	Paraspinal muscle PDFF	0.108585	0.0748069	0.148734	0.684102
East Asian	Liver/lipid metabolism	Liver PDFF	0.169315	0.0755099	0.0264193	0.59131
East Asian	Liver/lipid metabolism	Pancreas PDFF	0.0161357	0.0822915	0.844824	0.97313
East Asian	Liver/lipid metabolism	Thigh IMAT index	0.0469675	0.0715876	0.512594	0.845516
East Asian	Liver/lipid metabolism	Visceral fat	0.0346417	0.0624174	0.57954	0.868502
East Asian	Liver/lipid metabolism	Internal fat	0.0101663	0.0644298	0.87479	0.974596
East Asian	Liver/lipid metabolism	Thigh subq fat	-0.0093845	0.0606206	0.877136	0.974596
East Asian	Liver/lipid metabolism	Abdominal subq fat	0.00210278	0.0669858	0.97499	0.989612
East Asian	Liver/lipid metabolism	Total subq fat	-0.0151949	0.0640688	0.812782	0.97313
East Asian	Lipodystrophy	Pancreas volume	0.0518639	0.0639568	0.418452	0.811108
East Asian	Lipodystrophy	SFA (VAT)	0.0709171	0.0886052	0.424814	0.811108
East Asian	Lipodystrophy	PUFA (VAT)	-0.108457	0.0916552	0.238633	0.707061
East Asian	Lipodystrophy	MUFA (VAT)	0.0560764	0.0911306	0.539301	0.853701
East Asian	Lipodystrophy	SFA (SAT)	0.0611899	0.0880349	0.488135	0.842254
East Asian	Lipodystrophy	PUFA (SAT)	-0.0681745	0.0891909	0.4459	0.816051
East Asian	Lipodystrophy	MUFA (SAT)	-0.0198968	0.0903405	0.825994	0.97313
East Asian	Lipodystrophy	VBM PDFF	0.058496	0.103385	0.572887	0.868502
East Asian	Lipodystrophy	Thigh muscle mass index	0.0597863	0.0460484	0.195806	0.699149
East Asian	Lipodystrophy	Total muscle mass index	0.0486129	0.0428724	0.258321	0.717333
East Asian	Lipodystrophy	Iliopsoas muscle mass index	0.00272085	0.0465419	0.953446	0.989414
East Asian	Lipodystrophy	Paraspinal muscle PDFF	-0.123282	0.0855493	0.151665	0.684102
East Asian	Lipodystrophy	Liver PDFF	0.189767	0.0864018	0.0296141	0.59131
East Asian	Lipodystrophy	Pancreas PDFF	0.0464332	0.0907161	0.609539	0.879316
East Asian	Lipodystrophy	Thigh IMAT index	-0.0751628	0.0745765	0.314852	0.77502
East Asian	Lipodystrophy	Visceral fat	-0.0003269	0.0658372	0.996044	0.997178
East Asian	Lipodystrophy	Internal fat	-0.0995452	0.0675288	0.142089	0.684102
East Asian	Lipodystrophy	Thigh subq fat	-0.0369226	0.0638392	0.563693	0.86722
East Asian	Lipodystrophy	Abdominal subq fat	-0.0374247	0.0705478	0.596387	0.878357
East Asian	Lipodystrophy	Total subq fat	-0.027384	0.0675059	0.685449	0.929422
East Asian	Body fat	Pancreas volume	0.0115083	0.0637594	0.856961	0.97313
East Asian	Body fat	SFA (VAT)	0.0830995	0.0805856	0.304178	0.760446
East Asian	Body fat	PUFA (VAT)	-0.127445	0.0832112	0.12782	0.684102
East Asian	Body fat	MUFA (VAT)	0.0704812	0.0829048	0.396655	0.811108
East Asian	Body fat	SFA (SAT)	-0.0228675	0.0802957	0.776214	0.97313
East Asian	Body fat	PUFA (SAT)	0.0339824	0.0813522	0.676774	0.925503
East Asian	Body fat	MUFA (SAT)	-0.01528	0.0822878	0.852949	0.97313
East Asian	Body fat	VBM PDFF	0.104209	0.10784	0.336389	0.79183
East Asian	Body fat	Thigh muscle mass index	-0.0621851	0.0452493	0.171036	0.699149
East Asian	Body fat	Total muscle mass index	-0.0914317	0.0417558	0.0298127	0.59131
East Asian	Body fat	Iliopsoas muscle mass index	-0.0944346	0.0452242	0.0381692	0.59131
East Asian	Body fat	Paraspinal muscle PDFF	0.0363082	0.079184	0.64724	0.900508
East Asian	Body fat	Liver PDFF	0.0754414	0.080517	0.350294	0.800673
East Asian	Body fat	Pancreas PDFF	0.0301374	0.0826629	0.715959	0.946277
East Asian	Body fat	Thigh IMAT index	0.0917189	0.0732125	0.211885	0.699149
East Asian	Body fat	Visceral fat	0.0172123	0.0648688	0.791032	0.97313
East Asian	Body fat	Internal fat	0.0841323	0.0666472	0.208353	0.699149
East Asian	Body fat	Thigh subq fat	-0.0191121	0.0629514	0.76176	0.967315
East Asian	Body fat	Abdominal subq fat	-0.074975	0.069363	0.281094	0.752458
East Asian	Body fat	Total subq fat	-0.056004	0.0664308	0.400254	0.811108
East Asian	Beta cell +PI	Pancreas volume	-0.108335	0.066567	0.105342	0.674111
East Asian	Beta cell +PI	SFA (VAT)	0.00031943	0.0901643	0.997178	0.997178
East Asian	Beta cell +PI	PUFA (VAT)	0.0814892	0.0932657	0.383719	0.811108
East Asian	Beta cell +PI	MUFA (VAT)	-0.115941	0.092145	0.210341	0.699149
East Asian	Beta cell +PI	SFA (SAT)	0.0109647	0.0895305	0.902698	0.989414
East Asian	Beta cell +PI	PUFA (SAT)	0.0609856	0.0906002	0.501944	0.842254
East Asian	Beta cell +PI	MUFA (SAT)	-0.110105	0.0912817	0.229712	0.699149
East Asian	Beta cell +PI	VBM PDFF	-0.0457701	0.103706	0.659987	0.910328
East Asian	Beta cell +PI	Thigh muscle mass index	-0.0025759	0.048202	0.95744	0.989414
East Asian	Beta cell +PI	Total muscle mass index	-0.0012806	0.044829	0.977242	0.989612
East Asian	Beta cell +PI	Iliopsoas muscle mass index	0.0150564	0.0484838	0.7565	0.967315
East Asian	Beta cell +PI	Paraspinal muscle PDFF	0.0330117	0.0851621	0.698841	0.931787
East Asian	Beta cell +PI	Liver PDFF	-0.10664	0.0863924	0.21901	0.699149
East Asian	Beta cell +PI	Pancreas PDFF	-0.169297	0.0911055	0.0651757	0.651487
East Asian	Beta cell +PI	Thigh IMAT index	-0.096879	0.0775934	0.213426	0.699149
East Asian	Beta cell +PI	Visceral fat	-0.16153	0.0672885	0.0173245	0.59131
East Asian	Beta cell +PI	Internal fat	-0.054824	0.0703296	0.436628	0.81233
East Asian	Beta cell +PI	Thigh subq fat	-0.0698887	0.0660839	0.291578	0.752458
East Asian	Beta cell +PI	Abdominal subq fat	-0.104381	0.0728421	0.153491	0.684102
East Asian	Beta cell +PI	Total subq fat	-0.0987259	0.0696885	0.158199	0.684102
East Asian	Beta cell -PI	Pancreas volume	-0.0103947	0.0631966	0.869531	0.974596
East Asian	Beta cell -PI	SFA (VAT)	-0.0158858	0.0795363	0.841973	0.97313
East Asian	Beta cell -PI	PUFA (VAT)	0.0642329	0.0823275	0.436547	0.81233
East Asian	Beta cell -PI	MUFA (VAT)	-0.0724953	0.081517	0.375311	0.811108
East Asian	Beta cell -PI	SFA (SAT)	-0.156983	0.0779016	0.045751	0.59131
East Asian	Beta cell -PI	PUFA (SAT)	0.157473	0.0789748	0.0480439	0.59131
East Asian	Beta cell -PI	MUFA (SAT)	0.0856732	0.0806236	0.289728	0.752458
East Asian	Beta cell -PI	VBM PDFF	0.0181515	0.092598	0.845018	0.97313
East Asian	Beta cell -PI	Thigh muscle mass index	0.00183098	0.0454459	0.967906	0.989612
East Asian	Beta cell -PI	Total muscle mass index	-0.0048218	0.0422643	0.909294	0.989414
East Asian	Beta cell -PI	Iliopsoas muscle mass index	-0.0268297	0.0456805	0.557703	0.866335
East Asian	Beta cell -PI	Paraspinal muscle PDFF	-0.0152598	0.0772258	0.843627	0.97313
East Asian	Beta cell -PI	Liver PDFF	-0.0897453	0.0783675	0.253968	0.717333
East Asian	Beta cell -PI	Pancreas PDFF	-0.138448	0.0805134	0.0876592	0.66788
East Asian	Beta cell -PI	Thigh IMAT index	-0.0451191	0.0733917	0.539469	0.853701
East Asian	Beta cell -PI	Visceral fat	-0.0591481	0.0640813	0.357158	0.804862
East Asian	Beta cell -PI	Internal fat	-0.117988	0.0656957	0.0740694	0.658395
East Asian	Beta cell -PI	Thigh subq fat	-0.0946632	0.061953	0.128163	0.684102
East Asian	Beta cell -PI	Abdominal subq fat	-0.0548694	0.068755	0.425832	0.811108
East Asian	Beta cell -PI	Total subq fat	-0.0679823	0.0656965	0.302067	0.760446
admixed African	Residual glycemic	Pancreas volume	0.065751	0.0672688	0.329552	0.891678
admixed African	Residual glycemic	SFA (VAT)	0.15902	0.0849113	0.0630582	0.758051
admixed African	Residual glycemic	PUFA (VAT)	-0.173058	0.0867638	0.0479124	0.758051
admixed African	Residual glycemic	MUFA (VAT)	0.0774509	0.0852646	0.365155	0.906965
admixed African	Residual glycemic	SFA (SAT)	0.101561	0.0869149	0.244477	0.869253
admixed African	Residual glycemic	PUFA (SAT)	-0.165281	0.0873908	0.0605399	0.758051
admixed African	Residual glycemic	MUFA (SAT)	0.149375	0.0886748	0.0941878	0.758051
admixed African	Residual glycemic	VBM PDFF	0.0341426	0.0988971	0.730508	0.953733
admixed African	Residual glycemic	Thigh muscle mass index	-0.0199374	0.0467053	0.66993	0.936073
admixed African	Residual glycemic	Total muscle mass index	-0.0451377	0.0443146	0.309642	0.891678
admixed African	Residual glycemic	Iliopsoas muscle mass index	-0.044639	0.0431445	0.302093	0.891678
admixed African	Residual glycemic	Paraspinal muscle PDFF	-0.001389	0.0756208	0.985367	0.995159
admixed African	Residual glycemic	Liver PDFF	-0.110295	0.0841526	0.191734	0.869253
admixed African	Residual glycemic	Pancreas PDFF	-0.0819032	0.0841367	0.331895	0.891678
admixed African	Residual glycemic	Thigh IMAT index	-0.149617	0.0698787	0.0334822	0.758051
admixed African	Residual glycemic	Visceral fat	-0.0664716	0.0673597	0.324869	0.891678
admixed African	Residual glycemic	Internal fat	-0.0854107	0.0677717	0.20897	0.869253
admixed African	Residual glycemic	Thigh subq fat	-0.0648118	0.0573199	0.259469	0.891678
admixed African	Residual glycemic	Abdominal subq fat	-0.110338	0.0655029	0.093575	0.758051
admixed African	Residual glycemic	Total subq fat	-0.0920266	0.061353	0.135129	0.771871
admixed African	Obesity	Pancreas volume	-0.0144375	0.06503	0.824533	0.953733
admixed African	Obesity	SFA (VAT)	-0.0528292	0.0846502	0.533524	0.907897
admixed African	Obesity	PUFA (VAT)	0.0636955	0.0865866	0.463113	0.907897
admixed African	Obesity	MUFA (VAT)	-0.0307226	0.0843241	0.716121	0.953733
admixed African	Obesity	SFA (SAT)	-0.100639	0.0857848	0.242617	0.869253
admixed African	Obesity	PUFA (SAT)	0.150765	0.0864097	0.0831002	0.758051
admixed African	Obesity	MUFA (SAT)	-0.128619	0.0877253	0.144726	0.771871
admixed African	Obesity	VBM PDFF	0.0712255	0.0917728	0.439176	0.907897
admixed African	Obesity	Thigh muscle mass index	0.0374123	0.045661	0.413567	0.906965
admixed African	Obesity	Total muscle mass index	0.0442837	0.0433764	0.308533	0.891678
admixed African	Obesity	Iliopsoas muscle mass index	0.0434725	0.0422327	0.304563	0.891678
admixed African	Obesity	Paraspinal muscle PDFF	-0.0279037	0.0727318	0.701713	0.951475
admixed African	Obesity	Liver PDFF	0.0443441	0.0813074	0.586198	0.907897
admixed African	Obesity	Pancreas PDFF	0.0339308	0.0831431	0.683781	0.943146
admixed African	Obesity	Thigh IMAT index	0.03202	0.0691462	0.643816	0.932627
admixed African	Obesity	Visceral fat	0.0346931	0.0652471	0.595484	0.907897
admixed African	Obesity	Internal fat	0.0525342	0.065686	0.424743	0.906965
admixed African	Obesity	Thigh subq fat	0.00719926	0.0555974	0.897095	0.966068
admixed African	Obesity	Abdominal subq fat	0.05713	0.063649	0.370438	0.906965
admixed African	Obesity	Total subq fat	0.0349816	0.0595995	0.557871	0.907897
admixed African	Metabolic syndrome	Pancreas volume	0.128984	0.0636221	0.0439747	0.758051
admixed African	Metabolic syndrome	SFA (VAT)	-0.122302	0.080862	0.132532	0.771871
admixed African	Metabolic syndrome	PUFA (VAT)	0.0183489	0.083373	0.826108	0.953733
admixed African	Metabolic syndrome	MUFA (VAT)	0.119229	0.0805063	0.140721	0.771871
admixed African	Metabolic syndrome	SFA (SAT)	-0.0699503	0.0834542	0.403276	0.906965
admixed African	Metabolic syndrome	PUFA (SAT)	0.0265166	0.0847024	0.754679	0.953733
admixed African	Metabolic syndrome	MUFA (SAT)	0.0497903	0.0856677	0.561988	0.907897
admixed African	Metabolic syndrome	VBM PDFF	-0.159811	0.0883785	0.0730089	0.758051
admixed African	Metabolic syndrome	Thigh muscle mass index	0.0850473	0.043432	0.0516076	0.758051
admixed African	Metabolic syndrome	Total muscle mass index	0.0747809	0.0413548	0.0720734	0.758051
admixed African	Metabolic syndrome	Iliopsoas muscle mass index	0.0545621	0.040411	0.178492	0.839964
admixed African	Metabolic syndrome	Paraspinal muscle PDFF	0.0209706	0.0692803	0.762492	0.953733
admixed African	Metabolic syndrome	Liver PDFF	0.0430851	0.0774337	0.578656	0.907897
admixed African	Metabolic syndrome	Pancreas PDFF	0.0523527	0.0798842	0.513241	0.907897
admixed African	Metabolic syndrome	Thigh IMAT index	0.0127645	0.0663192	0.84757	0.953733
admixed African	Metabolic syndrome	Visceral fat	0.0456481	0.0632092	0.47099	0.907897
admixed African	Metabolic syndrome	Internal fat	-0.0084782	0.0637648	0.894352	0.966068
admixed African	Metabolic syndrome	Thigh subq fat	0.02507	0.0538659	0.642117	0.932627
admixed African	Metabolic syndrome	Abdominal subq fat	0.0331904	0.0617718	0.591625	0.907897
admixed African	Metabolic syndrome	Total subq fat	0.0313295	0.0577778	0.588227	0.907897
admixed African	Liver/lipid metabolism	Pancreas volume	-0.0115448	0.0632916	0.855451	0.953733
admixed African	Liver/lipid metabolism	SFA (VAT)	0.0185991	0.0796969	0.815792	0.953733
admixed African	Liver/lipid metabolism	PUFA (VAT)	-0.0159232	0.0815658	0.845487	0.953733
admixed African	Liver/lipid metabolism	MUFA (VAT)	0.00818272	0.0793333	0.917988	0.966068
admixed African	Liver/lipid metabolism	SFA (SAT)	0.212256	0.0791825	0.00818282	0.26185
admixed African	Liver/lipid metabolism	PUFA (SAT)	-0.219219	0.080126	0.00698189	0.26185
admixed African	Liver/lipid metabolism	MUFA (SAT)	0.100912	0.0827155	0.224411	0.869253
admixed African	Liver/lipid metabolism	VBM PDFF	0.0625424	0.0891404	0.484244	0.907897
admixed African	Liver/lipid metabolism	Thigh muscle mass index	-0.0175645	0.0450599	0.697098	0.951475
admixed African	Liver/lipid metabolism	Total muscle mass index	-0.0181193	0.0428422	0.672802	0.936073
admixed African	Liver/lipid metabolism	Iliopsoas muscle mass index	0.0122465	0.0417242	0.769437	0.953733
admixed African	Liver/lipid metabolism	Paraspinal muscle PDFF	0.059943	0.0679842	0.379166	0.906965
admixed African	Liver/lipid metabolism	Liver PDFF	0.074463	0.075993	0.328536	0.891678
admixed African	Liver/lipid metabolism	Pancreas PDFF	0.0646477	0.0780857	0.409039	0.906965
admixed African	Liver/lipid metabolism	Thigh IMAT index	0.109876	0.0677375	0.106369	0.761355
admixed African	Liver/lipid metabolism	Visceral fat	0.0646019	0.0634365	0.309674	0.891678
admixed African	Liver/lipid metabolism	Internal fat	0.120962	0.063529	0.058272	0.758051
admixed African	Liver/lipid metabolism	Thigh subq fat	0.0350921	0.0540995	0.517268	0.907897
admixed African	Liver/lipid metabolism	Abdominal subq fat	0.0403554	0.06205	0.516165	0.907897
admixed African	Liver/lipid metabolism	Total subq fat	0.0344064	0.0580486	0.554008	0.907897
admixed African	Lipodystrophy	Pancreas volume	-0.0905724	0.0654713	0.168111	0.815083
admixed African	Lipodystrophy	SFA (VAT)	-0.0412204	0.085542	0.630603	0.932627
admixed African	Lipodystrophy	PUFA (VAT)	0.0609353	0.087469	0.487107	0.907897
admixed African	Lipodystrophy	MUFA (VAT)	-0.0468948	0.0851188	0.582505	0.907897
admixed African	Lipodystrophy	SFA (SAT)	-0.0710348	0.0879317	0.420479	0.906965
admixed African	Lipodystrophy	PUFA (SAT)	0.069869	0.0890765	0.434076	0.907897
admixed African	Lipodystrophy	MUFA (SAT)	-0.0257874	0.0903269	0.775668	0.953733
admixed African	Lipodystrophy	VBM PDFF	0.0272423	0.0911357	0.765506	0.953733
admixed African	Lipodystrophy	Thigh muscle mass index	0.0132673	0.0473252	0.779505	0.953733
admixed African	Lipodystrophy	Total muscle mass index	0.0238955	0.044976	0.595807	0.907897
admixed African	Lipodystrophy	Iliopsoas muscle mass index	-0.0306575	0.0437693	0.484474	0.907897
admixed African	Lipodystrophy	Paraspinal muscle PDFF	-0.114845	0.0718688	0.111894	0.761355
admixed African	Lipodystrophy	Liver PDFF	-0.0612589	0.0808402	0.449627	0.907897
admixed African	Lipodystrophy	Pancreas PDFF	0.015188	0.0825414	0.854259	0.953733
admixed African	Lipodystrophy	Thigh IMAT index	-0.227416	0.06976	0.00131057	0.209691
admixed African	Lipodystrophy	Visceral fat	-0.113436	0.0656361	0.0854118	0.758051
admixed African	Lipodystrophy	Internal fat	-0.19202	0.0652709	0.00362837	0.26185
admixed African	Lipodystrophy	Thigh subq fat	-0.0807363	0.0560132	0.150967	0.779184
admixed African	Lipodystrophy	Abdominal subq fat	-0.0777779	0.0643389	0.228069	0.869253
admixed African	Lipodystrophy	Total subq fat	-0.0843627	0.0601073	0.161934	0.809672
admixed African	Body fat	Pancreas volume	-0.100227	0.065157	0.125595	0.771871
admixed African	Body fat	SFA (VAT)	0.00651319	0.0811784	0.93616	0.972633
admixed African	Body fat	PUFA (VAT)	0.138393	0.082302	0.0947563	0.758051
admixed African	Body fat	MUFA (VAT)	-0.217689	0.0788052	0.00646143	0.26185
admixed African	Body fat	SFA (SAT)	-0.007976	0.0832494	0.923802	0.966068
admixed African	Body fat	PUFA (SAT)	0.0991673	0.0839303	0.239282	0.869253
admixed African	Body fat	MUFA (SAT)	-0.15635	0.0843822	0.0658922	0.758051
admixed African	Body fat	VBM PDFF	-0.0014379	0.0912115	0.987448	0.995159
admixed African	Body fat	Thigh muscle mass index	-0.0554312	0.0460111	0.229737	0.869253
admixed African	Body fat	Total muscle mass index	-0.0525802	0.0437503	0.23086	0.869253
admixed African	Body fat	Iliopsoas muscle mass index	-0.0687406	0.0424744	0.10716	0.761355
admixed African	Body fat	Paraspinal muscle PDFF	0.00102806	0.074049	0.988939	0.995159
admixed African	Body fat	Liver PDFF	-0.101171	0.0824541	0.22151	0.869253
admixed African	Body fat	Pancreas PDFF	0.0120439	0.0795909	0.879924	0.966068
admixed African	Body fat	Thigh IMAT index	-0.0219605	0.0698327	0.753492	0.953733
admixed African	Body fat	Visceral fat	-0.072257	0.0658309	0.27363	0.891678
admixed African	Body fat	Internal fat	-0.0296317	0.0664885	0.656297	0.932627
admixed African	Body fat	Thigh subq fat	0.032703	0.0561746	0.561079	0.907897
admixed African	Body fat	Abdominal subq fat	0.016061	0.0644729	0.803517	0.953733
admixed African	Body fat	Total subq fat	0.013959	0.0603062	0.817176	0.953733
admixed African	Beta cell +PI	Pancreas volume	-0.0522269	0.064535	0.419331	0.906965
admixed African	Beta cell +PI	SFA (VAT)	0.0650988	0.0809504	0.422573	0.906965
admixed African	Beta cell +PI	PUFA (VAT)	-0.0203109	0.083007	0.807034	0.953733
admixed African	Beta cell +PI	MUFA (VAT)	-0.0495616	0.0806417	0.539763	0.907897
admixed African	Beta cell +PI	SFA (SAT)	-0.0535377	0.0824	0.516874	0.907897
admixed African	Beta cell +PI	PUFA (SAT)	0.00394771	0.0835806	0.962392	0.993437
admixed African	Beta cell +PI	MUFA (SAT)	0.0645068	0.0844359	0.446099	0.907897
admixed African	Beta cell +PI	VBM PDFF	-0.0259689	0.0892546	0.771577	0.953733
admixed African	Beta cell +PI	Thigh muscle mass index	-0.0280535	0.0449998	0.533725	0.907897
admixed African	Beta cell +PI	Total muscle mass index	-0.0189393	0.0428086	0.658668	0.932627
admixed African	Beta cell +PI	Iliopsoas muscle mass index	-0.0359935	0.0416242	0.388231	0.906965
admixed African	Beta cell +PI	Paraspinal muscle PDFF	0.0312817	0.0692121	0.651864	0.932627
admixed African	Beta cell +PI	Liver PDFF	-0.0724481	0.0772545	0.349677	0.906965
admixed African	Beta cell +PI	Pancreas PDFF	0.0635992	0.0795272	0.42514	0.906965
admixed African	Beta cell +PI	Thigh IMAT index	0.0191507	0.0681198	0.778901	0.953733
admixed African	Beta cell +PI	Visceral fat	0.0132906	0.064031	0.835769	0.953733
admixed African	Beta cell +PI	Internal fat	-8.09e-05	0.064523	0.999	0.999
admixed African	Beta cell +PI	Thigh subq fat	0.0137266	0.054524	0.801478	0.953733
admixed African	Beta cell +PI	Abdominal subq fat	0.00687409	0.0625449	0.912588	0.966068
admixed African	Beta cell +PI	Total subq fat	0.0104527	0.0584988	0.85836	0.953733
admixed African	Beta cell -PI	Pancreas volume	0.0983402	0.0626586	0.118146	0.761355
admixed African	Beta cell -PI	SFA (VAT)	0.019333	0.0810219	0.811732	0.953733
admixed African	Beta cell -PI	PUFA (VAT)	0.0394189	0.0828703	0.635006	0.932627
admixed African	Beta cell -PI	MUFA (VAT)	-0.0786633	0.0803979	0.32945	0.891678
admixed African	Beta cell -PI	SFA (SAT)	0.0460328	0.0822874	0.576724	0.907897
admixed African	Beta cell -PI	PUFA (SAT)	-0.0843566	0.0831477	0.311981	0.891678
admixed African	Beta cell -PI	MUFA (SAT)	0.0766215	0.0842203	0.36442	0.906965
admixed African	Beta cell -PI	VBM PDFF	0.087454	0.0902392	0.334379	0.891678
admixed African	Beta cell -PI	Thigh muscle mass index	-0.0555533	0.0447517	0.215931	0.869253
admixed African	Beta cell -PI	Total muscle mass index	-0.0374389	0.0426339	0.380923	0.906965
admixed African	Beta cell -PI	Iliopsoas muscle mass index	-0.0271107	0.0415476	0.514817	0.907897
admixed African	Beta cell -PI	Paraspinal muscle PDFF	-0.11399	0.0727438	0.118962	0.761355
admixed African	Beta cell -PI	Liver PDFF	0.00928788	0.0819355	0.909881	0.966068
admixed African	Beta cell -PI	Pancreas PDFF	0.0201577	0.0786345	0.798035	0.953733
admixed African	Beta cell -PI	Thigh IMAT index	-0.0425135	0.0678864	0.531872	0.907897
admixed African	Beta cell -PI	Visceral fat	0.0632555	0.063668	0.321599	0.891678
admixed African	Beta cell -PI	Internal fat	0.00617281	0.0642998	0.923612	0.966068
admixed African	Beta cell -PI	Thigh subq fat	-0.0273975	0.0543119	0.614475	0.92751
admixed African	Beta cell -PI	Abdominal subq fat	-0.0020683	0.0623315	0.973561	0.995159
admixed African	Beta cell -PI	Total subq fat	-0.0069576	0.0583002	0.90512	0.966068
South Asian	Residual glycemic	Pancreas volume	-0.0144962	0.0467567	0.756691	0.96313
South Asian	Residual glycemic	SFA (VAT)	-0.036549	0.0535995	0.495794	0.86225
South Asian	Residual glycemic	PUFA (VAT)	0.0145005	0.0537284	0.787419	0.969131
South Asian	Residual glycemic	MUFA (VAT)	0.0315682	0.0542349	0.560926	0.920594
South Asian	Residual glycemic	SFA (SAT)	-0.0902928	0.0543243	0.0974552	0.599724
South Asian	Residual glycemic	PUFA (SAT)	0.0493787	0.0544577	0.365219	0.86225
South Asian	Residual glycemic	MUFA (SAT)	0.103233	0.0543268	0.0582884	0.487702
South Asian	Residual glycemic	VBM PDFF	0.028086	0.0631265	0.656791	0.950435
South Asian	Residual glycemic	Thigh muscle mass index	-0.0114023	0.0364437	0.754534	0.96313
South Asian	Residual glycemic	Total muscle mass index	-0.0105803	0.0346492	0.760249	0.96313
South Asian	Residual glycemic	Iliopsoas muscle mass index	0.0313913	0.0357258	0.380086	0.86225
South Asian	Residual glycemic	Paraspinal muscle PDFF	0.00760642	0.0505431	0.880467	0.97789
South Asian	Residual glycemic	Liver PDFF	-0.0915051	0.0559634	0.102978	0.610241
South Asian	Residual glycemic	Pancreas PDFF	-0.0592098	0.0548063	0.280788	0.832317
South Asian	Residual glycemic	Thigh IMAT index	0.0247081	0.0476206	0.60414	0.920594
South Asian	Residual glycemic	Visceral fat	-0.0183611	0.0419733	0.662005	0.950435
South Asian	Residual glycemic	Internal fat	0.00561343	0.0441456	0.898875	0.97789
South Asian	Residual glycemic	Thigh subq fat	-0.0378367	0.0376523	0.315509	0.832317
South Asian	Residual glycemic	Abdominal subq fat	-0.0597611	0.0425757	0.161144	0.696838
South Asian	Residual glycemic	Total subq fat	-0.0472459	0.0394889	0.232184	0.814857
South Asian	Obesity	Pancreas volume	-0.0479027	0.04626	0.301035	0.832317
South Asian	Obesity	SFA (VAT)	0.056045	0.0545723	0.30519	0.832317
South Asian	Obesity	PUFA (VAT)	0.0204554	0.0547475	0.708922	0.96313
South Asian	Obesity	MUFA (VAT)	-0.0999809	0.0550192	0.0701071	0.487702
South Asian	Obesity	SFA (SAT)	0.00786486	0.0555934	0.887585	0.97789
South Asian	Obesity	PUFA (SAT)	-0.0061309	0.0555653	0.912211	0.97789
South Asian	Obesity	MUFA (SAT)	-0.0032253	0.0556693	0.953835	0.990997
South Asian	Obesity	VBM PDFF	-0.0007245	0.0612476	0.990573	0.99571
South Asian	Obesity	Thigh muscle mass index	0.0679124	0.035996	0.0599033	0.487702
South Asian	Obesity	Total muscle mass index	0.0633292	0.0342289	0.065	0.487702
South Asian	Obesity	Iliopsoas muscle mass index	0.0520658	0.0353744	0.14182	0.669948
South Asian	Obesity	Paraspinal muscle PDFF	0.0217862	0.049421	0.659624	0.950435
South Asian	Obesity	Liver PDFF	-0.0330106	0.0549252	0.548244	0.920594
South Asian	Obesity	Pancreas PDFF	-0.0061156	0.0559506	0.913029	0.97789
South Asian	Obesity	Thigh IMAT index	-0.0389841	0.0472078	0.409394	0.86225
South Asian	Obesity	Visceral fat	-0.0516452	0.0415971	0.215074	0.814857
South Asian	Obesity	Internal fat	-0.0529336	0.043745	0.226922	0.814857
South Asian	Obesity	Thigh subq fat	0.0793878	0.0372214	0.0334996	0.382853
South Asian	Obesity	Abdominal subq fat	0.0373203	0.0423182	0.378323	0.86225
South Asian	Obesity	Total subq fat	0.0580548	0.0391615	0.138951	0.669948
South Asian	Metabolic syndrome	Pancreas volume	0.0416837	0.0468587	0.374217	0.86225
South Asian	Metabolic syndrome	SFA (VAT)	0.0286894	0.0537901	0.59415	0.920594
South Asian	Metabolic syndrome	PUFA (VAT)	-0.0233364	0.053895	0.665304	0.950435
South Asian	Metabolic syndrome	MUFA (VAT)	-0.0106627	0.0544378	0.844834	0.97789
South Asian	Metabolic syndrome	SFA (SAT)	0.0211009	0.0547209	0.700038	0.96313
South Asian	Metabolic syndrome	PUFA (SAT)	-0.0549156	0.0546203	0.31545	0.832317
South Asian	Metabolic syndrome	MUFA (SAT)	0.0381954	0.0547658	0.486031	0.86225
South Asian	Metabolic syndrome	VBM PDFF	0.042475	0.0672723	0.528402	0.899408
South Asian	Metabolic syndrome	Thigh muscle mass index	-0.0385459	0.0362799	0.288645	0.832317
South Asian	Metabolic syndrome	Total muscle mass index	-0.0352463	0.0344967	0.307503	0.832317
South Asian	Metabolic syndrome	Iliopsoas muscle mass index	0.0123494	0.0356372	0.729119	0.96313
South Asian	Metabolic syndrome	Paraspinal muscle PDFF	-0.0428134	0.04841	0.377125	0.86225
South Asian	Metabolic syndrome	Liver PDFF	0.0762867	0.0537156	0.156489	0.696838
South Asian	Metabolic syndrome	Pancreas PDFF	-0.0382512	0.0550436	0.487598	0.86225
South Asian	Metabolic syndrome	Thigh IMAT index	-0.110011	0.0471726	0.0201733	0.304329
South Asian	Metabolic syndrome	Visceral fat	-0.0518863	0.0416791	0.213843	0.814857
South Asian	Metabolic syndrome	Internal fat	-0.0845458	0.043717	0.0537739	0.487702
South Asian	Metabolic syndrome	Thigh subq fat	-0.104709	0.0371508	0.00504686	0.255199
South Asian	Metabolic syndrome	Abdominal subq fat	-0.0834749	0.0422497	0.0488188	0.487702
South Asian	Metabolic syndrome	Total subq fat	-0.10159	0.0390339	0.00956996	0.255199
South Asian	Liver/lipid metabolism	Pancreas volume	-0.0383895	0.0459958	0.404407	0.86225
South Asian	Liver/lipid metabolism	SFA (VAT)	0.0159881	0.0535313	0.765385	0.96313
South Asian	Liver/lipid metabolism	PUFA (VAT)	0.00402226	0.0536346	0.940266	0.983285
South Asian	Liver/lipid metabolism	MUFA (VAT)	-0.0282609	0.0541401	0.602029	0.920594
South Asian	Liver/lipid metabolism	SFA (SAT)	-0.0109461	0.0544504	0.840802	0.97789
South Asian	Liver/lipid metabolism	PUFA (SAT)	0.0536817	0.0543442	0.323981	0.83608
South Asian	Liver/lipid metabolism	MUFA (SAT)	-0.0604114	0.0544237	0.267811	0.832317
South Asian	Liver/lipid metabolism	VBM PDFF	-0.0846194	0.063304	0.182614	0.768902
South Asian	Liver/lipid metabolism	Thigh muscle mass index	-0.0288575	0.0362735	0.426746	0.86225
South Asian	Liver/lipid metabolism	Total muscle mass index	-0.0257217	0.0344903	0.456231	0.86225
South Asian	Liver/lipid metabolism	Iliopsoas muscle mass index	-0.0769431	0.035414	0.0303701	0.373786
South Asian	Liver/lipid metabolism	Paraspinal muscle PDFF	0.0453449	0.0506316	0.371123	0.86225
South Asian	Liver/lipid metabolism	Liver PDFF	0.216986	0.05508	9.95702e-05	0.0159312
South Asian	Liver/lipid metabolism	Pancreas PDFF	0.077346	0.0546349	0.157824	0.696838
South Asian	Liver/lipid metabolism	Thigh IMAT index	0.0369572	0.0474094	0.436109	0.86225
South Asian	Liver/lipid metabolism	Visceral fat	0.00408893	0.0417731	0.922069	0.97789
South Asian	Liver/lipid metabolism	Internal fat	0.0325634	0.0438987	0.45862	0.86225
South Asian	Liver/lipid metabolism	Thigh subq fat	0.00677508	0.0375072	0.856739	0.97789
South Asian	Liver/lipid metabolism	Abdominal subq fat	0.0166029	0.0424527	0.695922	0.96313
South Asian	Liver/lipid metabolism	Total subq fat	0.0109428	0.0393538	0.781099	0.968804
South Asian	Lipodystrophy	Pancreas volume	0.039255	0.0467099	0.40117	0.86225
South Asian	Lipodystrophy	SFA (VAT)	-0.011645	0.0552218	0.833115	0.97789
South Asian	Lipodystrophy	PUFA (VAT)	-0.0424353	0.0552749	0.443215	0.86225
South Asian	Lipodystrophy	MUFA (VAT)	0.0664313	0.0557477	0.234271	0.814857
South Asian	Lipodystrophy	SFA (SAT)	-0.0833654	0.0559788	0.137396	0.669948
South Asian	Lipodystrophy	PUFA (SAT)	0.0822875	0.0559547	0.142364	0.669948
South Asian	Lipodystrophy	MUFA (SAT)	0.0411746	0.0561984	0.464291	0.86225
South Asian	Lipodystrophy	VBM PDFF	0.0698088	0.064158	0.277681	0.832317
South Asian	Lipodystrophy	Thigh muscle mass index	0.0945418	0.0359444	0.00885025	0.255199
South Asian	Lipodystrophy	Total muscle mass index	0.0923958	0.0341581	0.0071128	0.255199
South Asian	Lipodystrophy	Iliopsoas muscle mass index	0.0946082	0.035253	0.00757266	0.255199
South Asian	Lipodystrophy	Paraspinal muscle PDFF	-0.0182421	0.0517308	0.724585	0.96313
South Asian	Lipodystrophy	Liver PDFF	0.00030948	0.0575175	0.99571	0.99571
South Asian	Lipodystrophy	Pancreas PDFF	0.0460152	0.0564721	0.415767	0.86225
South Asian	Lipodystrophy	Thigh IMAT index	-0.0138255	0.0473629	0.770504	0.96313
South Asian	Lipodystrophy	Visceral fat	0.0125758	0.04217	0.765682	0.96313
South Asian	Lipodystrophy	Internal fat	-0.0240985	0.0443329	0.587011	0.920594
South Asian	Lipodystrophy	Thigh subq fat	-0.0741969	0.0376999	0.0496965	0.487702
South Asian	Lipodystrophy	Abdominal subq fat	-0.0531108	0.0427914	0.215222	0.814857
South Asian	Lipodystrophy	Total subq fat	-0.0607314	0.0396274	0.126116	0.669948
South Asian	Body fat	Pancreas volume	-0.0144715	0.0464601	0.755591	0.96313
South Asian	Body fat	SFA (VAT)	0.00870311	0.0544615	0.873136	0.97789
South Asian	Body fat	PUFA (VAT)	-0.0376126	0.0545218	0.490773	0.86225
South Asian	Body fat	MUFA (VAT)	0.0299381	0.0550736	0.587088	0.920594
South Asian	Body fat	SFA (SAT)	0.0262378	0.0553755	0.635949	0.950435
South Asian	Body fat	PUFA (SAT)	0.00051219	0.055366	0.992625	0.99571
South Asian	Body fat	MUFA (SAT)	-0.0562918	0.0553809	0.310172	0.832317
South Asian	Body fat	VBM PDFF	0.0505908	0.0665395	0.447833	0.86225
South Asian	Body fat	Thigh muscle mass index	-0.0400424	0.0359743	0.266317	0.832317
South Asian	Body fat	Total muscle mass index	-0.0188028	0.0342412	0.583212	0.920594
South Asian	Body fat	Iliopsoas muscle mass index	0.0256863	0.0353243	0.467541	0.86225
South Asian	Body fat	Paraspinal muscle PDFF	-0.0213272	0.0507114	0.674348	0.954829
South Asian	Body fat	Liver PDFF	-0.0255855	0.056371	0.650214	0.950435
South Asian	Body fat	Pancreas PDFF	-0.022116	0.0557364	0.691778	0.96313
South Asian	Body fat	Thigh IMAT index	-0.0265853	0.0470689	0.572503	0.920594
South Asian	Body fat	Visceral fat	-0.0314416	0.0415756	0.449911	0.86225
South Asian	Body fat	Internal fat	-0.0138565	0.0437424	0.751567	0.96313
South Asian	Body fat	Thigh subq fat	-0.0458415	0.0372905	0.219626	0.814857
South Asian	Body fat	Abdominal subq fat	-0.0721277	0.0421444	0.0877177	0.561393
South Asian	Body fat	Total subq fat	-0.0711684	0.039047	0.0690498	0.487702
South Asian	Beta cell +PI	Pancreas volume	0.0755462	0.0470039	0.108766	0.619776
South Asian	Beta cell +PI	SFA (VAT)	-0.0093365	0.0551445	0.865658	0.97789
South Asian	Beta cell +PI	PUFA (VAT)	0.0166829	0.0552385	0.762833	0.96313
South Asian	Beta cell +PI	MUFA (VAT)	-0.0084051	0.0557879	0.880337	0.97789
South Asian	Beta cell +PI	SFA (SAT)	-0.0374383	0.0560511	0.504652	0.868218
South Asian	Beta cell +PI	PUFA (SAT)	0.00515833	0.0560599	0.926743	0.97789
South Asian	Beta cell +PI	MUFA (SAT)	0.068377	0.0560365	0.223265	0.814857
South Asian	Beta cell +PI	VBM PDFF	-0.0321282	0.0643658	0.618143	0.933046
South Asian	Beta cell +PI	Thigh muscle mass index	0.00401075	0.0367275	0.913094	0.97789
South Asian	Beta cell +PI	Total muscle mass index	0.0037798	0.0349187	0.913853	0.97789
South Asian	Beta cell +PI	Iliopsoas muscle mass index	0.00102123	0.0360336	0.977404	0.99571
South Asian	Beta cell +PI	Paraspinal muscle PDFF	0.126716	0.0498777	0.0115232	0.263387
South Asian	Beta cell +PI	Liver PDFF	0.096145	0.0557339	0.0854448	0.561393
South Asian	Beta cell +PI	Pancreas PDFF	0.0399701	0.0564058	0.47907	0.86225
South Asian	Beta cell +PI	Thigh IMAT index	0.110566	0.0476941	0.0209226	0.304329
South Asian	Beta cell +PI	Visceral fat	0.0369859	0.0426057	0.385822	0.86225
South Asian	Beta cell +PI	Internal fat	0.0711348	0.0447099	0.112334	0.619776
South Asian	Beta cell +PI	Thigh subq fat	0.0938753	0.0380218	0.0139356	0.278713
South Asian	Beta cell +PI	Abdominal subq fat	0.094947	0.0431024	0.0281345	0.373786
South Asian	Beta cell +PI	Total subq fat	0.0962345	0.0399087	0.0163091	0.289939
South Asian	Beta cell -PI	Pancreas volume	0.0377031	0.046259	0.415516	0.86225
South Asian	Beta cell -PI	SFA (VAT)	0.0364269	0.052575	0.488895	0.86225
South Asian	Beta cell -PI	PUFA (VAT)	-0.0312814	0.05268	0.553059	0.920594
South Asian	Beta cell -PI	MUFA (VAT)	-0.0047466	0.0532265	0.928995	0.97789
South Asian	Beta cell -PI	SFA (SAT)	0.0597101	0.0534105	0.264416	0.832317
South Asian	Beta cell -PI	PUFA (SAT)	-0.0984221	0.0532061	0.0652462	0.487702
South Asian	Beta cell -PI	MUFA (SAT)	0.0278911	0.0535625	0.602916	0.920594
South Asian	Beta cell -PI	VBM PDFF	0.0479038	0.0617056	0.438339	0.86225
South Asian	Beta cell -PI	Thigh muscle mass index	0.0080007	0.0360915	0.824674	0.97789
South Asian	Beta cell -PI	Total muscle mass index	0.00452349	0.0343154	0.89519	0.97789
South Asian	Beta cell -PI	Iliopsoas muscle mass index	-0.0089471	0.0354086	0.800639	0.97788
South Asian	Beta cell -PI	Paraspinal muscle PDFF	-0.0471845	0.049646	0.342591	0.856477
South Asian	Beta cell -PI	Liver PDFF	-0.0078352	0.0552624	0.887339	0.97789
South Asian	Beta cell -PI	Pancreas PDFF	-0.0602026	0.0537527	0.263544	0.832317
South Asian	Beta cell -PI	Thigh IMAT index	-0.0083957	0.0471711	0.858822	0.97789
South Asian	Beta cell -PI	Visceral fat	-0.0011242	0.0419889	0.978652	0.99571
South Asian	Beta cell -PI	Internal fat	-0.0015215	0.0441531	0.972527	0.99571
South Asian	Beta cell -PI	Thigh subq fat	-0.039017	0.0376553	0.300707	0.832317
South Asian	Beta cell -PI	Abdominal subq fat	-0.0406883	0.0426343	0.340437	0.856477
South Asian	Beta cell -PI	Total subq fat	-0.0395595	0.0395145	0.317321	0.832317
